# Supplementary material for: 4-(Cyano­meth­yl)anilinium chloride
Source: Acta Crystallogr Sect E Struct Rep Online. 2010 May 22;66(Pt 6):o1403. doi: 10.1107/S1600536810018076 (PMC2979662; doi:10.1107/S1600536810018076)
Supplement: Supplementary file 2 [file e-66-o1403-Isup2.hkl]

# 
# h,k,l, Fc-squared, Fo-squared, sigma(Fo-squared) and status flag 
# 
data_I
_shelx_title ' zh in P2(1)/n' 
_shelx_refln_list_code          4 
_shelx_F_calc_maximum       88.74 
_exptl_crystal_F_000       352.00 
_reflns_d_resolution_high  0.7709 
 
loop_ 
 _symmetry_equiv_pos_as_xyz 
 'x, y, z' 
 '-x+1/2, y+1/2, -z+1/2' 
 '-x, -y, -z' 
 'x-1/2, -y-1/2, z-1/2' 
 
_cell_length_a     5.4348 
_cell_length_b     8.5630 
_cell_length_c    17.9999 
_cell_angle_alpha  90.000 
_cell_angle_beta   93.734 
_cell_angle_gamma  90.000 
 
_shelx_F_squared_multiplier     1.000 
 
loop_ 
 _refln_index_h 
 _refln_index_k 
 _refln_index_l 
 _refln_F_squared_calc 
 _refln_F_squared_meas 
 _refln_F_squared_sigma 
 _refln_observed_status 
   2   0   0     1903.16     1883.51     21.76 o 
   4   0   0      499.24      497.06      8.83 o 
   6   0   0        0.81        1.80      2.81 o 
   1   1   0      378.23      419.16      4.44 o 
   2   1   0       19.70       20.87      1.03 o 
   3   1   0      200.43      207.93      3.48 o 
   4   1   0       12.37       12.28      1.21 o 
   5   1   0        0.42        1.36      0.69 o 
   6   1   0       13.30       10.71      2.32 o 
   7   1   0        0.74        1.63      2.98 o 
   0   2   0      601.52      573.53     12.37 o 
   1   2   0     7874.60     6828.61    205.84 o 
   2   2   0      193.53      164.07      2.53 o 
   3   2   0      205.65      216.58      3.21 o 
   4   2   0       62.61       52.68      2.67 o 
   5   2   0      387.81      407.56     10.34 o 
   6   2   0      223.89      243.65      7.44 o 
   1   3   0      388.54      373.20      4.05 o 
   2   3   0        0.62        2.54      1.66 o 
   3   3   0      101.51       92.92      2.77 o 
   4   3   0      287.43      301.88      6.92 o 
   5   3   0        1.08        1.32      1.47 o 
   6   3   0       40.83       39.69      3.06 o 
   0   4   0       41.94       36.21      2.18 o 
   1   4   0       61.86       69.08      1.73 o 
   2   4   0      290.98      295.64      3.97 o 
   3   4   0      320.08      301.73      5.10 o 
   4   4   0       36.60       40.41      2.22 o 
   5   4   0      171.38      178.32      6.09 o 
   6   4   0       10.25        8.53      2.13 o 
   1   5   0       20.43       24.76      1.32 o 
   2   5   0      604.23      624.24      8.86 o 
   3   5   0        1.82        0.55      1.50 o 
   4   5   0      183.91      192.24      6.61 o 
   5   5   0       12.78       12.15      2.16 o 
   6   5   0      173.92      196.15     10.49 o 
   0   6   0        0.05        1.97      1.63 o 
   1   6   0       80.11       79.50      2.55 o 
   2   6   0       16.83       15.32      1.51 o 
   3   6   0      341.15      340.20     11.30 o 
   4   6   0        5.32        3.67      1.85 o 
   5   6   0       31.86       33.12      3.74 o 
   1   7   0      549.90      595.06     10.09 o 
   2   7   0       16.11       15.08      1.54 o 
   3   7   0       19.62       19.79      1.71 o 
   4   7   0       33.30       27.32      2.58 o 
   5   7   0       13.94       14.78      2.45 o 
   0   8   0      237.51      250.02      9.09 o 
   1   8   0        3.55        4.10      1.15 o 
   2   8   0      126.72      134.86      4.07 o 
   3   8   0       71.38       74.94      4.70 o 
   4   8   0        5.59        8.72      2.07 o 
   1   9   0       35.64       36.22      2.18 o 
   2   9   0        5.64        5.36      1.33 o 
   3   9   0       12.47        9.06      1.96 o 
   4   9   0        0.35        5.02      3.89 o 
   0  10   0       62.52       63.45      4.99 o 
   1  10   0        0.00       -0.13      1.48 o 
   2  10   0       65.02       66.00      6.78 o 
   3  10   0        0.64       -1.46      2.91 o 
  -7   0   1       45.50       40.46      8.07 o 
  -5   0   1      551.79      576.01     12.21 o 
  -3   0   1       37.65       28.16      1.74 o 
  -1   0   1     2773.12     2475.92     23.52 o 
   3   0   1      468.08      462.62      8.83 o 
   5   0   1      417.65      424.37     16.25 o 
   7   0   1        6.59        2.44      4.12 o 
  -7   1   1       10.86       14.09      3.28 o 
  -6   1   1      150.49      159.73      7.09 o 
  -5   1   1       44.02       44.14      2.72 o 
  -4   1   1      623.79      628.40      7.36 o 
  -3   1   1       10.12        9.65      0.87 o 
  -2   1   1     1743.04     1813.70     14.90 o 
  -1   1   1     1487.58     1425.69     10.55 o 
   0   1   1        9.44       10.10      0.79 o 
   1   1   1     1913.31     1902.62     15.17 o 
   3   1   1        0.36        1.48      0.73 o 
   4   1   1      982.01     1016.77     10.61 o 
   5   1   1      101.94       95.61      3.22 o 
   6   1   1      112.52      104.36      4.55 o 
  -6   2   1       37.20       34.26      2.51 o 
  -5   2   1       57.74       54.17      2.80 o 
  -4   2   1       26.36       24.57      1.34 o 
  -3   2   1      330.09      346.90      4.17 o 
  -2   2   1      148.07      186.30      2.54 o 
  -1   2   1     5096.08     4500.06     80.46 o 
   0   2   1     1038.84      910.85      8.85 o 
   1   2   1     3735.00     3590.91     44.60 o 
   2   2   1      397.58      398.19      5.64 o 
   3   2   1      534.80      507.33      9.36 o 
   4   2   1      319.97      329.50      5.43 o 
   5   2   1      638.05      663.94     15.48 o 
   6   2   1       41.57       38.45      3.05 o 
  -6   3   1       16.81       20.89      2.56 o 
  -5   3   1       15.57       16.82      2.04 o 
  -4   3   1       67.34       67.77      2.83 o 
  -3   3   1      673.86      692.81      9.45 o 
  -2   3   1        3.60        8.80      0.81 o 
  -1   3   1     3321.56     3189.84     25.46 o 
   0   3   1       29.18       32.04      1.05 o 
   1   3   1     1286.34     1292.96     11.07 o 
   2   3   1      117.08      117.22      2.41 o 
   3   3   1      207.39      184.91      4.78 o 
   4   3   1       43.43       45.10      2.00 o 
   5   3   1        0.03        1.86      1.46 o 
   6   3   1       30.23       26.30      3.20 o 
  -6   4   1       21.73       19.98      3.72 o 
  -5   4   1       69.29       65.28      3.12 o 
  -4   4   1      124.64      124.64      3.73 o 
  -3   4   1       50.46       57.95      2.08 o 
  -2   4   1     3813.14       -2.97      2.97 o 
  -1   4   1      215.42      237.21      3.73 o 
   0   4   1     1153.58     1216.63     13.62 o 
   1   4   1      281.23      304.83      4.38 o 
   2   4   1      122.24      114.09      2.21 o 
   3   4   1        8.25        5.53      1.33 o 
   4   4   1       60.03       63.62      3.87 o 
   5   4   1       24.71       26.73      2.79 o 
   6   4   1       88.93       90.65      4.32 o 
  -6   5   1        8.75       10.32      2.57 o 
  -5   5   1       12.15       10.70      2.02 o 
  -4   5   1       22.52       22.54      2.03 o 
  -3   5   1       65.65       65.13      2.37 o 
  -2   5   1       76.22       92.27      2.80 o 
  -1   5   1       93.80       74.64      1.97 o 
   0   5   1      130.33      148.45      2.69 o 
   1   5   1     1134.50     1175.56     10.75 o 
   2   5   1       13.52       16.74      1.22 o 
   3   5   1       10.34        9.95      1.36 o 
   4   5   1        0.00        1.18      1.96 o 
   5   5   1        5.42       10.09      2.64 o 
   6   5   1       49.95       49.33      3.92 o 
  -5   6   1       10.21        9.51      2.32 o 
  -4   6   1       58.61       55.11      3.37 o 
  -3   6   1      146.83      143.83      4.42 o 
  -2   6   1       64.53       62.37      2.48 o 
  -1   6   1       10.91       11.16      1.18 o 
   0   6   1      679.62      710.43     10.95 o 
   1   6   1      111.87      122.85      3.01 o 
   2   6   1       49.22       47.61      4.19 o 
   3   6   1      128.31      131.88      3.79 o 
   4   6   1        6.18        5.72      2.01 o 
   5   6   1       61.02       59.17      3.42 o 
  -5   7   1        1.51        3.14      2.37 o 
  -4   7   1       58.23       61.78      4.60 o 
  -3   7   1       20.15       17.61      2.29 o 
  -2   7   1        1.93        2.47      1.34 o 
  -1   7   1      294.48      320.87      7.33 o 
   0   7   1       97.45      104.36      3.47 o 
   1   7   1       89.18       89.55      3.37 o 
   2   7   1       49.07       53.16      2.15 o 
   3   7   1       34.62       33.56      2.25 o 
   4   7   1        3.67        1.69      1.87 o 
   5   7   1       43.14       48.63      3.88 o 
  -4   8   1        5.07        3.54      1.75 o 
  -3   8   1       23.76       30.09      3.27 o 
  -2   8   1        5.30        7.05      1.33 o 
  -1   8   1       24.34       26.04      1.90 o 
   0   8   1        6.07        7.46      1.65 o 
   1   8   1       46.22       47.89      2.87 o 
   2   8   1        0.87        0.68      0.98 o 
   3   8   1       86.27       91.26      5.83 o 
   4   8   1        1.18        1.33      2.04 o 
  -4   9   1       33.07       38.01      5.22 o 
  -3   9   1        5.38        6.12      1.86 o 
  -2   9   1       12.68       12.85      1.55 o 
  -1   9   1       44.51       36.11      2.18 o 
   0   9   1       85.10       86.66      3.14 o 
   1   9   1        1.87        1.83      1.16 o 
   2   9   1       65.84       64.41      3.87 o 
   3   9   1        2.37        4.72      1.36 o 
   4   9   1      118.66      123.70      7.64 o 
  -3  10   1       13.69       10.58      3.44 o 
  -2  10   1        0.04        2.39      1.94 o 
  -1  10   1        0.73       -0.84      1.27 o 
   0  10   1        4.16        5.48      1.64 o 
   1  10   1       32.04       28.70      2.47 o 
   2  10   1        3.78        2.73      2.97 o 
   3  10   1       19.51       18.74      3.72 o 
   0  11   1        0.00       -0.68      2.12 o 
  -6   0   2        1.82        2.47      3.74 o 
  -4   0   2      242.14      251.83      5.54 o 
  -2   0   2     3852.16     3614.64     40.25 o 
   0   0   2       75.56       11.94      0.76 o 
   2   0   2     3084.45     2961.75     52.95 o 
   4   0   2      380.28      384.04      7.46 o 
   6   0   2      800.85      785.72     52.03 o 
  -7   1   2       48.74       50.72      4.82 o 
  -6   1   2       36.21       32.58      3.14 o 
  -5   1   2       79.33       76.22      3.21 o 
  -4   1   2       39.83       38.15      1.91 o 
  -3   1   2      420.25      382.69      5.24 o 
  -2   1   2      314.37      316.78      3.49 o 
  -1   1   2     1482.57     1659.06     14.76 o 
   0   1   2      152.70      133.38      1.36 o 
   1   1   2      128.48      157.87      2.02 o 
   3   1   2       13.27       13.89      1.09 o 
   4   1   2       89.94       86.13      2.91 o 
   5   1   2       58.28       56.73      2.65 o 
   6   1   2        5.56        5.42      2.11 o 
  -6   2   2        6.97        4.06      2.01 o 
  -5   2   2       45.15       42.50      2.52 o 
  -4   2   2        1.04        1.81      1.42 o 
  -3   2   2      135.61      109.10      3.24 o 
  -2   2   2      446.06      428.96      5.21 o 
  -1   2   2     4412.31     4118.45     59.59 o 
   0   2   2     7381.76     5637.71    238.59 o 
   1   2   2      500.99      458.41      4.71 o 
   2   2   2      257.26      291.30      3.98 o 
   4   2   2      193.12      185.69      4.65 o 
   5   2   2      418.44      418.32     10.85 o 
   6   2   2        0.67        0.07      1.73 o 
  -6   3   2      110.61      114.42      4.49 o 
  -5   3   2       20.87       22.66      1.95 o 
  -4   3   2      116.91      115.94      4.24 o 
  -3   3   2      954.23     1039.96     15.01 o 
  -2   3   2      443.10      512.77      6.48 o 
   0   3   2     1157.04     1179.32     10.09 o 
   1   3   2       68.25       64.59      1.38 o 
   2   3   2      240.69      225.76      3.55 o 
   3   3   2       18.39       17.66      1.13 o 
   4   3   2       58.83       50.46      6.19 o 
   5   3   2       77.65       88.19      4.22 o 
   6   3   2       15.37       17.82      2.29 o 
  -6   4   2       24.50       26.70      2.99 o 
  -5   4   2      112.40      117.73      4.05 o 
  -4   4   2        0.11        2.93      2.11 o 
  -3   4   2      472.70      514.28      8.63 o 
  -2   4   2      697.92      746.18      7.52 o 
  -1   4   2     1402.25     1567.23     17.30 o 
   0   4   2        0.07        2.32      0.76 o 
   1   4   2      392.56      384.08      5.22 o 
   2   4   2        3.45        4.65      0.79 o 
   3   4   2        0.78        2.41      1.08 o 
   4   4   2       45.34       34.76      6.82 o 
   5   4   2       54.17       54.21      3.67 o 
   6   4   2        0.15        3.10      1.91 o 
  -6   5   2      119.00      119.07      5.99 o 
  -5   5   2       29.67       31.45      2.73 o 
  -4   5   2      196.20      198.82      5.92 o 
  -3   5   2        9.09        9.86      1.42 o 
  -2   5   2       12.65       13.99      1.35 o 
  -1   5   2      203.91      232.79      3.46 o 
   0   5   2      755.77      828.14      8.29 o 
   1   5   2        0.00        0.42      1.08 o 
   2   5   2      840.27      878.55     11.75 o 
   3   5   2       12.05       13.45      1.13 o 
   4   5   2      561.82      608.93     16.42 o 
   5   5   2        1.27        0.68      1.88 o 
   6   5   2        0.01        1.30      1.96 o 
  -5   6   2       45.16       47.59      3.42 o 
  -4   6   2        0.10        2.61      1.51 o 
  -3   6   2       10.55        9.37      1.44 o 
  -2   6   2       16.31       18.54      1.77 o 
  -1   6   2        2.67        5.00      1.06 o 
   0   6   2      176.96      182.44      4.28 o 
   1   6   2       50.05       51.82      1.93 o 
   2   6   2        4.50        5.05      0.97 o 
   3   6   2      447.38      472.45      8.41 o 
   4   6   2        1.51        2.10      1.86 o 
   5   6   2       54.61       49.47      3.39 o 
  -5   7   2       18.37       16.86      2.96 o 
  -4   7   2      122.47      115.74      5.58 o 
  -3   7   2      107.62      107.71      4.59 o 
  -2   7   2        0.54        1.14      1.14 o 
  -1   7   2      154.67      155.49      3.89 o 
   0   7   2       29.61       29.45      1.80 o 
   1   7   2       29.71       28.34      1.82 o 
   2   7   2      140.15      137.50      4.30 o 
   3   7   2        9.63        8.67      1.73 o 
   4   7   2       23.44       18.87      2.33 o 
   5   7   2      138.40      153.13      6.47 o 
  -4   8   2       70.38       69.74      3.74 o 
  -3   8   2       33.01       27.01      2.77 o 
  -2   8   2      160.02      161.50      4.38 o 
  -1   8   2        6.50        4.59      1.06 o 
   0   8   2       56.25       56.79      2.42 o 
   1   8   2       22.30       20.72      1.79 o 
   2   8   2       32.60       31.44      2.49 o 
   3   8   2       42.65       39.40      2.59 o 
   4   8   2        8.09        6.77      1.92 o 
  -4   9   2        0.07        0.32      2.24 o 
  -3   9   2      105.99       93.80      6.03 o 
  -2   9   2        4.19        5.10      1.26 o 
  -1   9   2      182.04      188.91      4.70 o 
   0   9   2        6.53        3.93      1.30 o 
   1   9   2      116.84      119.14      3.74 o 
   2   9   2        9.07        8.68      1.63 o 
   3   9   2        3.15        6.15      2.36 o 
   4   9   2       19.03       21.35      4.50 o 
  -3  10   2        3.75        2.68      3.12 o 
  -2  10   2       48.41       50.40      5.77 o 
  -1  10   2       23.73       23.90      2.96 o 
   0  10   2       78.45       84.90      3.32 o 
   1  10   2        5.00        4.20      2.20 o 
   2  10   2       12.83       10.61      2.52 o 
   0  11   2        0.48       -2.32      2.32 o 
  -7   0   3       29.69       30.35      7.35 o 
  -5   0   3      438.26      466.08     18.36 o 
  -3   0   3      539.55      591.72     10.43 o 
  -1   0   3       97.46      134.64      2.70 o 
   1   0   3     2408.76     2664.40     55.72 o 
   3   0   3       98.48       79.91      2.66 o 
   5   0   3      736.08      765.57     24.50 o 
  -7   1   3       16.17       12.88      3.23 o 
  -6   1   3       52.34       52.46      4.17 o 
  -5   1   3       22.43       22.59      1.84 o 
  -4   1   3      174.16      173.72      3.11 o 
  -3   1   3     1970.02     2156.53     17.65 o 
  -2   1   3      683.43      753.98      6.19 o 
  -1   1   3      158.69      133.13      1.75 o 
   0   1   3      336.42      327.60      3.16 o 
   1   1   3      913.48      919.58      7.12 o 
   2   1   3     1854.16     1853.88     15.45 o 
   3   1   3       22.56       25.54      1.42 o 
   4   1   3      371.11      378.97      6.17 o 
   5   1   3       22.64       23.49      2.09 o 
   6   1   3       38.24       36.36      2.72 o 
  -6   2   3        0.71        3.28      2.01 o 
  -5   2   3      162.59      173.90      6.09 o 
  -4   2   3      106.77      104.08      3.43 o 
  -3   2   3        2.16        2.00      1.28 o 
  -2   2   3      703.56      763.05      9.95 o 
  -1   2   3        1.03       -0.39      0.81 o 
   0   2   3     2608.25     2541.62     46.25 o 
   1   2   3     4081.66     3919.90     36.97 o 
   2   2   3        1.43        2.62      0.52 o 
   3   2   3      784.17      808.98      9.44 o 
   5   2   3       41.83       47.23      2.80 o 
   6   2   3       44.22       41.65      3.10 o 
  -6   3   3       44.22       46.16      2.69 o 
  -5   3   3       17.19       19.32      1.90 o 
  -4   3   3        9.64       10.39      1.69 o 
  -3   3   3      225.24      228.87      4.75 o 
  -2   3   3      628.00      717.87      8.60 o 
  -1   3   3      588.36      532.64      6.89 o 
   0   3   3        8.35        8.62      0.64 o 
   1   3   3      534.44      560.23      5.47 o 
   2   3   3        0.27        1.45      0.60 o 
   3   3   3      243.23      270.55      4.57 o 
   4   3   3       37.92       35.26      2.26 o 
   5   3   3       70.31       65.92      3.62 o 
   6   3   3       12.94       13.90      2.57 o 
  -6   4   3        0.57        0.03      1.64 o 
  -5   4   3       13.48       13.01      1.79 o 
  -4   4   3      418.95      414.66      7.76 o 
  -3   4   3       21.10       16.68      1.81 o 
  -2   4   3      132.74      122.20      3.13 o 
   0   4   3      768.73      740.49      9.87 o 
   1   4   3      139.13      130.49      2.42 o 
   2   4   3      119.63      127.79      2.34 o 
   3   4   3      595.68      615.90      9.58 o 
   4   4   3      951.36     1046.92     19.48 o 
   5   4   3        7.34        7.45      1.95 o 
   6   4   3       65.83       70.21      4.93 o 
  -6   5   3        3.10        2.35      1.98 o 
  -5   5   3       45.30       40.27      2.73 o 
  -4   5   3       21.88       17.07      2.00 o 
  -3   5   3       76.07       75.64      3.54 o 
  -2   5   3       12.93        9.97      2.70 o 
  -1   5   3      368.62      390.84      4.89 o 
   0   5   3        0.02        1.61      1.89 o 
   1   5   3      197.67      188.52      3.96 o 
   2   5   3      115.31      126.71      2.85 o 
   3   5   3       70.03       73.18      2.67 o 
   4   5   3        2.06        5.64      1.73 o 
   5   5   3       11.92       12.31      2.09 o 
   6   5   3        0.25        0.90      1.93 o 
  -5   6   3        9.00        9.20      2.80 o 
  -4   6   3      140.93      147.06      5.95 o 
  -3   6   3      244.96      237.86      6.92 o 
  -2   6   3     1586.42     1736.42     28.56 o 
  -1   6   3      100.08      111.98      3.32 o 
   0   6   3      245.42      247.55      5.07 o 
   1   6   3      197.14      196.61      3.46 o 
   2   6   3      169.69      177.08      4.16 o 
   3   6   3      357.64      374.45      7.33 o 
   4   6   3       19.19       23.07      2.61 o 
   5   6   3        4.22        5.41      2.07 o 
  -5   7   3       11.47       14.42      2.54 o 
  -4   7   3        0.96        2.18      1.78 o 
  -3   7   3       12.15       14.20      1.83 o 
  -2   7   3        4.24        4.58      1.18 o 
  -1   7   3       90.21       92.45      3.84 o 
   0   7   3       75.01       79.41      2.86 o 
   1   7   3        0.90        0.35      1.02 o 
   2   7   3       67.23       64.37      3.43 o 
   3   7   3        7.09        5.68      1.43 o 
   4   7   3       42.07       44.00      3.43 o 
   5   7   3        9.33        6.24      2.07 o 
  -4   8   3        3.87        5.70      2.11 o 
  -3   8   3      184.89      159.02      5.48 o 
  -2   8   3       46.46       44.82      2.40 o 
  -1   8   3       47.19       47.83      2.87 o 
   0   8   3       35.91       35.09      1.91 o 
   1   8   3       85.41       77.92      3.15 o 
   2   8   3        5.47        5.03      1.53 o 
   3   8   3       90.36       94.18      5.72 o 
   4   8   3        1.93        1.62      2.38 o 
  -4   9   3        9.84        8.13      4.25 o 
  -3   9   3       14.71       14.84      3.09 o 
  -2   9   3       10.53       10.92      2.95 o 
  -1   9   3        8.01        7.31      1.58 o 
   0   9   3       46.82       54.96      3.17 o 
   1   9   3        6.24        7.32      1.93 o 
   2   9   3       57.37       55.62      3.83 o 
   3   9   3        4.94        2.70      3.23 o 
  -2  10   3       43.78       47.18      5.50 o 
  -1  10   3       17.21       18.44      1.93 o 
   0  10   3        9.11        8.35      1.78 o 
   1  10   3       48.90       45.52      4.36 o 
   2  10   3        2.61        2.22      1.85 o 
   0  11   3       30.81       25.86      3.46 o 
  -6   0   4      107.53      124.30      8.70 o 
  -4   0   4      346.83      356.79      6.84 o 
  -2   0   4     1342.92     1330.62     16.03 o 
   0   0   4       77.56       87.19      3.10 o 
   2   0   4      941.98      989.02     12.64 o 
   4   0   4      294.63      293.62     10.51 o 
   6   0   4       37.65       29.56      4.70 o 
  -6   1   4        9.56        7.87      2.66 o 
  -5   1   4       17.26       15.99      1.54 o 
  -4   1   4      253.28      286.16      5.59 o 
  -3   1   4      676.88      676.66      6.67 o 
  -2   1   4      485.64      532.66      5.40 o 
  -1   1   4     3752.04     3679.77     46.82 o 
   0   1   4      149.00      175.90      8.26 o 
   1   1   4       85.18       89.99      1.97 o 
   2   1   4      382.15      468.88      5.99 o 
   3   1   4       15.63        9.17      1.98 o 
   4   1   4       39.11       36.08      2.00 o 
   5   1   4      256.72      270.67      8.35 o 
   6   1   4        1.06        0.98      1.73 o 
  -6   2   4       34.19       31.86      2.86 o 
  -5   2   4        0.83        0.79      1.44 o 
  -4   2   4      329.55      341.09      7.49 o 
  -3   2   4        8.99        9.82      1.15 o 
  -2   2   4      532.70      554.35      7.64 o 
  -1   2   4      836.49      847.91      9.49 o 
   0   2   4       41.56       35.96      1.55 o 
   1   2   4     1326.25     1274.37     11.99 o 
   2   2   4      333.10      352.04      4.69 o 
   3   2   4      147.45      153.34      3.01 o 
   4   2   4      209.97      213.51      4.87 o 
   5   2   4       41.06       41.23      3.01 o 
   6   2   4       46.66       40.13      2.94 o 
  -6   3   4       28.86       27.75      2.50 o 
  -5   3   4       56.72       60.33      2.96 o 
  -4   3   4        5.18        6.88      2.03 o 
  -3   3   4      400.03      389.39      6.84 o 
  -2   3   4        2.10        3.71      0.59 o 
  -1   3   4      354.33      353.47      5.17 o 
   0   3   4      904.46      907.60      8.13 o 
   1   3   4      412.47      438.64      5.47 o 
   2   3   4     1223.53     1311.68     16.35 o 
   3   3   4      391.79      442.96      7.57 o 
   4   3   4      337.02      368.85      7.49 o 
   5   3   4      107.91      108.59      3.80 o 
   6   3   4        0.03        1.17      2.39 o 
  -6   4   4        0.35        3.22      1.80 o 
  -5   4   4       79.37       69.28      3.22 o 
  -4   4   4       13.42       12.80      1.67 o 
  -3   4   4        0.20        1.95      0.93 o 
  -2   4   4       43.56       44.48      1.85 o 
   0   4   4        9.17        9.74      0.71 o 
   1   4   4      202.20      185.29      3.03 o 
   2   4   4        4.52        3.14      1.01 o 
   3   4   4     1199.70     1271.78     14.49 o 
   4   4   4      280.40      297.57      7.49 o 
   5   4   4       81.41       74.92      4.16 o 
   6   4   4       10.98       12.85      2.56 o 
  -6   5   4       65.07       59.44      3.96 o 
  -5   5   4        5.08        7.23      1.54 o 
  -4   5   4      151.02      133.26      5.10 o 
  -3   5   4        6.70        6.57      1.61 o 
  -2   5   4      158.47      135.24      6.48 o 
  -1   5   4       52.77       56.35      2.28 o 
   0   5   4      660.42      664.38      7.79 o 
   1   5   4       18.56       17.30      1.14 o 
   2   5   4      798.26      855.37     10.35 o 
   3   5   4        3.83        2.32      2.03 o 
   4   5   4       77.82       72.51      3.25 o 
   5   5   4        4.15        3.25      2.07 o 
   6   5   4        0.46        2.27      1.94 o 
  -5   6   4        9.62       12.56      2.50 o 
  -4   6   4       74.29       68.11      3.31 o 
  -3   6   4        5.06        7.06      1.54 o 
  -2   6   4      588.89      597.33     15.25 o 
  -1   6   4        9.18        3.13      1.39 o 
   0   6   4        8.03        9.74      1.15 o 
   1   6   4      135.73      144.85      3.00 o 
   2   6   4      304.04      324.44      6.66 o 
   3   6   4       53.50       49.24      2.58 o 
   4   6   4        1.55        1.32      1.48 o 
   5   6   4       28.46       28.04      2.77 o 
  -5   7   4       44.60       39.94      3.70 o 
  -4   7   4       22.36       22.60      2.42 o 
  -3   7   4      370.11      363.87      9.05 o 
  -2   7   4        0.25        0.80      0.91 o 
  -1   7   4      139.94      117.82      8.94 o 
   1   7   4       20.72       18.54      1.58 o 
   2   7   4      424.06      449.42     11.10 o 
   3   7   4       25.53       27.56      2.10 o 
   4   7   4       56.10       52.16      3.23 o 
   5   7   4       10.27       11.04      3.18 o 
  -4   8   4        2.72       -1.12      2.28 o 
  -3   8   4       20.44       13.81      1.96 o 
  -2   8   4        1.14        1.50      0.87 o 
  -1   8   4        0.13        3.77      2.05 o 
   0   8   4       26.52       31.13      2.15 o 
   1   8   4      158.88      163.66      8.70 o 
   2   8   4      164.29      159.75      5.73 o 
   3   8   4       24.16       19.29      3.17 o 
   4   8   4       14.61       16.05      3.26 o 
  -4   9   4        1.51        1.63      2.41 o 
  -3   9   4       50.84       48.57      4.51 o 
  -2   9   4       23.15       21.35      2.82 o 
  -1   9   4       67.23       69.12      3.20 o 
   0   9   4        1.81        3.61      1.50 o 
   1   9   4       20.20       20.36      2.44 o 
   2   9   4       18.01       18.54      2.73 o 
   3   9   4       35.46       37.63      4.29 o 
  -2  10   4       91.93       82.17      7.78 o 
  -1  10   4        1.93        3.87      1.54 o 
   0  10   4       56.22       56.58      4.62 o 
   1  10   4       20.34       23.94      2.68 o 
   2  10   4        0.45        1.35      1.87 o 
  -5   0   5       75.70       83.76      5.88 o 
  -3   0   5        5.23        5.45      1.08 o 
  -1   0   5       40.80       41.86      1.53 o 
   1   0   5     3908.19     4000.05     54.50 o 
   3   0   5     1221.47     1323.00     16.79 o 
   5   0   5       46.61       46.91      4.43 o 
  -6   1   5      133.01      140.65      5.72 o 
  -5   1   5       46.83       40.78      2.39 o 
  -4   1   5       79.26       74.94      2.79 o 
  -3   1   5       13.49       23.93      0.90 o 
  -2   1   5      955.72      969.57     10.95 o 
  -1   1   5      438.49      371.19     10.09 o 
   0   1   5     5699.90     4923.89    198.56 o 
   1   1   5      731.08      801.55      7.15 o 
   2   1   5      875.41      882.18     10.33 o 
   3   1   5      413.83      503.40      6.77 o 
   4   1   5       15.04       14.35      1.53 o 
   5   1   5       10.82       11.64      1.26 o 
   6   1   5        0.75        0.74      1.28 o 
  -6   2   5       16.12       13.31      3.58 o 
  -5   2   5       20.71       24.60      2.11 o 
  -4   2   5      151.93      148.77      4.29 o 
  -3   2   5        4.70        3.63      1.31 o 
  -2   2   5      147.34      151.18      3.33 o 
  -1   2   5      122.42      107.43     13.22 o 
   0   2   5     1108.32     1129.73     10.73 o 
   1   2   5      548.31      527.68      5.85 o 
   2   2   5       30.28       36.48      1.85 o 
   3   2   5      319.21      305.87      4.97 o 
   4   2   5      123.21      125.78      3.51 o 
   5   2   5       56.42       52.44      2.99 o 
   6   2   5       29.57       34.15      2.89 o 
  -6   3   5       20.07       24.74      2.76 o 
  -5   3   5      515.93      535.51     13.26 o 
  -4   3   5       80.50       93.73      3.42 o 
  -3   3   5      516.22      567.26      9.34 o 
  -2   3   5      228.10      232.27      4.34 o 
   0   3   5       34.55       36.54      1.40 o 
   1   3   5        9.65       11.58      0.58 o 
   2   3   5       12.88       11.68      1.18 o 
   3   3   5      138.36      114.04      3.30 o 
   4   3   5       58.85       62.12      2.72 o 
   5   3   5      143.43      146.76      5.29 o 
   6   3   5        1.99        4.45      2.05 o 
  -6   4   5        7.78        7.47      2.82 o 
  -5   4   5       14.58       11.76      1.77 o 
  -4   4   5       88.98      102.48      3.65 o 
  -3   4   5       28.52       23.93      2.29 o 
  -2   4   5      548.95      509.22      5.90 o 
  -1   4   5       36.40       39.19      1.47 o 
   0   4   5      109.09      104.20      2.08 o 
   1   4   5      211.29      221.05      3.00 o 
   2   4   5       74.62       80.81      2.47 o 
   3   4   5        0.69        2.03      1.48 o 
   4   4   5       12.31       15.04      1.78 o 
   5   4   5        5.78        7.00      2.06 o 
   6   4   5      181.44      175.12      7.47 o 
  -6   5   5        6.62        4.78      2.38 o 
  -5   5   5       20.76       28.42      3.32 o 
  -4   5   5       23.29       19.89      3.04 o 
  -3   5   5      289.35      309.92      7.60 o 
  -2   5   5       21.17       17.46      1.46 o 
  -1   5   5      160.91      156.78      3.16 o 
   0   5   5       49.26       48.59      1.58 o 
   1   5   5      124.98      125.06      2.67 o 
   2   5   5       57.90       57.08      2.57 o 
   3   5   5       76.20       78.76      3.41 o 
   4   5   5       25.38       24.67      2.14 o 
   5   5   5      102.86      109.46      4.84 o 
   6   5   5        0.01        0.23      1.86 o 
  -5   6   5       10.77        9.65      2.14 o 
  -4   6   5      274.33      283.68      7.11 o 
  -3   6   5       25.10       16.11      1.78 o 
  -2   6   5      235.08      248.52      5.61 o 
  -1   6   5       36.70       34.71      1.70 o 
   0   6   5      163.48      176.79      3.24 o 
   1   6   5       26.93       27.91      1.61 o 
   2   6   5      124.42      127.28      3.67 o 
   3   6   5      156.51      157.12      5.00 o 
   4   6   5      303.25      323.44      7.58 o 
   5   6   5       11.86       10.91      2.12 o 
  -5   7   5       20.83       22.16      5.53 o 
  -4   7   5        6.14        4.30      1.64 o 
  -3   7   5       97.25      102.09      4.48 o 
  -2   7   5        1.02        1.24      1.06 o 
  -1   7   5       18.73       15.84      1.52 o 
   0   7   5      104.32      112.83      3.55 o 
   1   7   5       10.52        9.15      1.33 o 
   2   7   5       13.32       16.79      1.66 o 
   3   7   5        7.97       10.60      1.77 o 
   4   7   5       10.97        6.34      2.43 o 
   5   7   5        9.35        8.82      2.92 o 
  -4   8   5        7.15        7.88      3.19 o 
  -3   8   5      184.29      177.20      9.38 o 
  -2   8   5       43.94       36.42      2.56 o 
  -1   8   5      151.53      160.37      5.58 o 
   0   8   5       34.98       35.62      2.40 o 
   1   8   5      527.50      594.04     13.84 o 
   2   8   5      102.61      108.74      6.27 o 
   3   8   5      324.03      333.84     10.26 o 
   4   8   5       25.51       24.74      3.35 o 
  -3   9   5       23.62       19.42      2.91 o 
  -2   9   5       57.80       53.93      3.96 o 
  -1   9   5        0.02       -1.11      1.35 o 
   0   9   5       67.58       67.50      3.03 o 
   1   9   5        2.50        1.39      1.85 o 
   2   9   5       92.13       87.31      4.19 o 
   3   9   5       25.28       20.58      3.49 o 
  -2  10   5        0.65       -0.20      1.67 o 
  -1  10   5       25.17       22.48      2.34 o 
   0  10   5       26.37       26.66      3.15 o 
   1  10   5        2.66        5.30      2.48 o 
   2  10   5        2.39        4.16      2.67 o 
  -6   0   6       44.76       44.68      5.23 o 
  -4   0   6      718.65      747.22     17.82 o 
  -2   0   6     1213.87     1238.43     19.50 o 
   0   0   6       66.99       62.93      1.86 o 
   2   0   6      931.92      934.73     15.26 o 
   4   0   6      593.42      613.00     13.96 o 
   6   0   6       43.40       37.21      5.63 o 
  -6   1   6        7.03        5.95      2.44 o 
  -5   1   6       43.09       49.81      3.43 o 
  -4   1   6        0.17        2.26      1.34 o 
  -3   1   6      534.92      549.58      6.80 o 
  -2   1   6       36.38       41.60      1.31 o 
  -1   1   6       35.07       28.49      3.58 o 
   0   1   6       18.02       10.94      1.54 o 
   1   1   6      830.22      920.51      8.29 o 
   2   1   6      745.38      947.95     10.96 o 
   3   1   6      337.95      356.59      6.35 o 
   4   1   6        0.73        1.57      1.58 o 
   5   1   6      122.92      126.49      4.27 o 
   6   1   6        7.67        9.98      2.65 o 
  -6   2   6      100.38       95.35      5.13 o 
  -5   2   6       39.72       37.13      2.46 o 
  -4   2   6      527.31      532.88     13.78 o 
  -3   2   6      151.53      138.13      3.53 o 
  -2   2   6      568.42      608.42      7.43 o 
  -1   2   6     1037.54     1028.93     10.11 o 
   0   2   6        0.01        0.50      0.88 o 
   1   2   6      431.90      435.99      4.54 o 
   2   2   6      689.08      777.63     10.46 o 
   3   2   6       71.84       64.31      2.01 o 
   4   2   6      188.58      204.02      5.43 o 
   5   2   6       12.19       11.20      1.86 o 
   6   2   6       84.86       85.14      3.89 o 
  -6   3   6       11.47        9.52      2.20 o 
  -5   3   6       47.28       43.17      2.64 o 
  -4   3   6      114.41      107.45      3.55 o 
  -3   3   6       18.22       17.14      1.91 o 
  -2   3   6      334.56      330.89      4.88 o 
  -1   3   6      126.36      127.22      2.61 o 
   0   3   6      104.11      139.68      2.85 o 
   1   3   6      124.77      144.81      2.41 o 
   2   3   6      352.95      310.97      4.80 o 
   3   3   6       18.21       16.75      1.91 o 
   4   3   6       24.13       22.43      1.96 o 
   5   3   6       94.07       90.28      3.63 o 
   6   3   6        5.45        7.46      2.33 o 
  -6   4   6        1.15        1.37      1.78 o 
  -5   4   6        5.86        2.79      1.58 o 
  -4   4   6        9.31        6.16      1.62 o 
  -3   4   6      241.68      235.94      5.72 o 
  -2   4   6       37.60       36.85      1.48 o 
  -1   4   6     1230.44     1307.20     13.14 o 
   0   4   6       12.06       10.27      1.03 o 
   1   4   6     2128.02     2215.25     18.08 o 
   2   4   6       11.59       12.75      1.31 o 
   3   4   6       74.56       73.69      2.90 o 
   4   4   6       28.24       28.73      2.30 o 
   5   4   6        0.25        0.28      1.53 o 
   6   4   6        9.24        6.17      2.40 o 
  -6   5   6        0.51        1.91      2.22 o 
  -5   5   6       19.22       19.51      2.77 o 
  -4   5   6       63.93       64.75      3.80 o 
  -3   5   6       88.17       82.69      3.64 o 
  -2   5   6      156.62      168.23      3.60 o 
  -1   5   6       75.33       79.28      2.25 o 
   0   5   6     1321.84     1424.06     19.88 o 
   1   5   6       28.08       29.38      1.31 o 
   2   5   6      522.24      542.59      7.54 o 
   3   5   6        0.42        0.51      1.42 o 
   4   5   6       40.76       37.59      2.43 o 
   5   5   6        4.39        3.89      2.03 o 
  -5   6   6       32.95       25.40      2.28 o 
  -4   6   6        1.23        0.45      1.23 o 
  -3   6   6        0.43        0.74      1.24 o 
  -2   6   6        1.56        0.46      3.05 o 
  -1   6   6      237.06      246.09      7.09 o 
   0   6   6       17.69       17.88      1.53 o 
   1   6   6      113.50      110.68      2.88 o 
   2   6   6      218.02      224.93      5.24 o 
   3   6   6      173.39      175.87      6.72 o 
   4   6   6       75.41       76.04      3.48 o 
   5   6   6       13.80       14.72      2.38 o 
  -5   7   6       43.70       37.21      4.06 o 
  -4   7   6        6.51        5.30      2.25 o 
  -3   7   6       36.13       35.29      2.51 o 
  -2   7   6        5.84        7.12      1.37 o 
  -1   7   6       28.46       26.85      1.92 o 
   0   7   6      139.58      140.65      3.89 o 
   1   7   6       60.38       66.55      2.57 o 
   2   7   6       23.32       22.10      2.26 o 
   3   7   6      161.96      167.73      4.81 o 
   4   7   6       16.01       20.13      3.47 o 
   5   7   6       32.81       32.52      4.42 o 
  -4   8   6       69.22       64.09      5.72 o 
  -3   8   6        3.17        2.60      1.85 o 
  -2   8   6       69.97       71.97      4.26 o 
  -1   8   6       20.67       22.06      2.05 o 
   0   8   6        1.03        1.41      1.57 o 
   1   8   6        0.92       -0.89      1.95 o 
   2   8   6       83.08       77.58      4.00 o 
   3   8   6        2.54        2.32      2.02 o 
   4   8   6       32.62       35.24      3.72 o 
  -3   9   6       56.83       57.35      5.58 o 
  -2   9   6       17.55       17.34      2.52 o 
  -1   9   6       41.45       41.87      2.80 o 
   0   9   6        0.59        3.67      1.53 o 
   1   9   6        9.43       10.56      2.24 o 
   2   9   6        0.06       -0.16      1.88 o 
   3   9   6       16.21       16.56      2.78 o 
  -2  10   6       18.50       16.53      2.60 o 
  -1  10   6        8.24        6.69      1.95 o 
   0  10   6        1.15        0.03      1.82 o 
   1  10   6       94.44       82.12      5.43 o 
   2  10   6       91.64       79.37      4.57 o 
  -5   0   7      111.87      106.77      7.10 o 
  -3   0   7      142.29      144.22      5.50 o 
  -1   0   7     1587.84     1780.16     21.00 o 
   1   0   7      245.40      213.62      4.37 o 
   3   0   7      207.32      205.01      8.08 o 
   5   0   7        0.33        3.28      2.81 o 
  -6   1   7       27.60       32.51      2.90 o 
  -5   1   7      110.91      116.52      5.28 o 
  -4   1   7       32.26       31.92      2.02 o 
  -3   1   7       55.31       56.26      2.57 o 
  -2   1   7      735.81      706.63      8.43 o 
  -1   1   7      343.94      409.62      5.87 o 
   0   1   7     6451.58     5947.40     86.91 o 
   1   1   7      174.47      149.76      5.89 o 
   2   1   7      276.96      248.79      3.77 o 
   3   1   7       20.21       13.97      1.27 o 
   4   1   7       22.00       22.63      2.26 o 
   5   1   7       67.35       67.09      3.81 o 
   6   1   7      107.17      115.34      6.80 o 
  -6   2   7        7.52        9.84      2.40 o 
  -5   2   7       20.37       18.46      1.98 o 
  -4   2   7        1.96        3.06      1.46 o 
  -3   2   7       94.19       95.91      3.30 o 
  -2   2   7       96.06       90.36      2.01 o 
  -1   2   7      167.83      152.69      4.08 o 
   0   2   7      435.24      504.06      5.07 o 
   1   2   7       73.39       65.66      2.30 o 
   2   2   7       37.64       34.30      1.85 o 
   3   2   7       55.67       64.12      2.78 o 
   4   2   7      103.04      103.55      3.88 o 
   5   2   7        0.66        3.24      1.54 o 
   6   2   7       46.56       52.39      4.79 o 
  -6   3   7        8.23        7.08      2.13 o 
  -5   3   7      106.82      115.41      3.99 o 
  -4   3   7        7.13        5.90      1.64 o 
  -3   3   7      140.57      130.00      3.76 o 
  -2   3   7      132.34      116.20      2.21 o 
  -1   3   7       47.81       51.79      1.75 o 
   0   3   7      208.53      205.64      3.74 o 
   1   3   7     2118.57     2365.25     21.85 o 
   2   3   7      303.33      349.50      6.24 o 
   3   3   7      251.03      264.68      6.14 o 
   4   3   7       20.28       18.71      1.76 o 
   5   3   7      331.94      356.11      9.79 o 
   6   3   7        0.97        0.54      1.88 o 
  -6   4   7       74.90       72.48      5.92 o 
  -5   4   7       38.30       29.49      3.20 o 
  -4   4   7      302.01      316.35     10.42 o 
  -3   4   7      117.38      123.26      4.92 o 
  -2   4   7       95.59      102.10      2.72 o 
  -1   4   7        7.80        8.59      0.74 o 
   0   4   7       46.96       49.80      1.98 o 
   1   4   7      163.05      163.59      2.50 o 
   2   4   7       33.15       27.10      1.62 o 
   3   4   7        5.29        6.81      1.63 o 
   4   4   7      172.42      182.86      6.14 o 
   5   4   7        3.32        8.70      4.05 o 
   6   4   7        1.21        4.52      2.18 o 
  -6   5   7        2.21        1.04      2.18 o 
  -5   5   7      161.52      170.12      5.32 o 
  -4   5   7       69.54       68.35      3.31 o 
  -3   5   7      321.30      340.59      6.83 o 
  -2   5   7        2.21        2.85      1.33 o 
  -1   5   7      237.13      249.56      5.49 o 
   0   5   7      195.29      206.30      5.12 o 
   1   5   7       31.31       36.36      1.45 o 
   2   5   7       72.37       74.42      2.81 o 
   3   5   7      294.61      299.18      6.24 o 
   4   5   7        7.23        6.04      1.53 o 
   5   5   7       27.97       29.82      2.69 o 
  -5   6   7        2.95        1.50      1.43 o 
  -4   6   7       36.43       37.49      2.71 o 
  -3   6   7       27.62       27.70      2.41 o 
  -2   6   7       50.13       48.58      3.36 o 
  -1   6   7        6.59        5.96      1.66 o 
   0   6   7       55.54       63.93      2.67 o 
   1   6   7      101.16       99.72      6.15 o 
   2   6   7      261.43      271.15      5.63 o 
   3   6   7       58.82       55.03      3.44 o 
   4   6   7      105.82      113.17      5.00 o 
   5   6   7       32.82       33.61      4.08 o 
  -5   7   7        0.25       -1.53      2.42 o 
  -4   7   7        4.33        2.90      1.53 o 
  -3   7   7      139.49      137.80      5.83 o 
  -2   7   7       47.92       45.85      2.70 o 
  -1   7   7        4.40        3.03      1.44 o 
   0   7   7       44.39       44.52      2.58 o 
   1   7   7        5.75        5.06      1.99 o 
   2   7   7      119.64      125.59      6.89 o 
   3   7   7      109.03      112.27      4.91 o 
   4   7   7        1.21        5.27      2.72 o 
  -4   8   7        7.00        4.07      1.15 o 
  -3   8   7       37.91       40.77      3.66 o 
  -2   8   7        0.05        1.33      1.47 o 
  -1   8   7      469.62      503.33     12.38 o 
   0   8   7        9.60       11.51      1.64 o 
   1   8   7       72.49       74.03      3.74 o 
   2   8   7       37.07       36.70      2.90 o 
   3   8   7        3.26        0.25      1.91 o 
   4   8   7        0.27        2.50      2.47 o 
  -3   9   7        1.89        2.63      1.28 o 
  -2   9   7       88.53       87.00      4.56 o 
  -1   9   7       10.96        8.09      2.31 o 
   0   9   7       45.51       44.40      3.96 o 
   1   9   7        4.28        3.94      2.11 o 
   2   9   7       38.86       35.59      3.40 o 
   3   9   7       10.38       10.29      3.17 o 
  -2  10   7        0.00        0.89      1.46 o 
  -1  10   7        3.86        6.21      2.52 o 
   0  10   7      120.78      125.53      7.18 o 
   1  10   7       65.00       67.61      4.37 o 
   2  10   7       79.67       69.67      4.55 o 
  -6   0   8      283.05      279.50      9.76 o 
  -4   0   8      566.09      540.72     15.68 o 
  -2   0   8      456.57      492.32      8.97 o 
   0   0   8      472.96      599.52      8.84 o 
   2   0   8     1249.58     1291.51     16.89 o 
   4   0   8      318.54      348.35      8.75 o 
   6   0   8       74.99       68.84     12.23 o 
  -6   1   8        7.42        7.88      2.37 o 
  -5   1   8      210.24      224.70      7.24 o 
  -4   1   8        4.09        6.10      1.54 o 
  -3   1   8       82.53       84.92      2.08 o 
  -2   1   8        2.70        3.91      0.64 o 
  -1   1   8       44.35       39.30      2.43 o 
   0   1   8      190.08      221.44      3.49 o 
   2   1   8        2.21        5.12      0.69 o 
   3   1   8      266.70      267.19      5.42 o 
   4   1   8       11.42        5.97      1.36 o 
   5   1   8       31.46       29.05      2.44 o 
   6   1   8       12.46        9.84      1.77 o 
  -6   2   8        1.73        2.69      1.97 o 
  -5   2   8       23.48       21.42      1.82 o 
  -4   2   8       68.99       73.32      2.83 o 
  -3   2   8      257.75      261.94      5.32 o 
  -2   2   8       61.12       48.55      1.45 o 
  -1   2   8      849.15      881.86     10.31 o 
   0   2   8      394.00      436.11      5.57 o 
   1   2   8     1341.38     1459.10     16.29 o 
   2   2   8      604.16      631.85      7.59 o 
   3   2   8        0.05        2.83      1.39 o 
   4   2   8      303.04      311.06      7.11 o 
   5   2   8        0.55        3.33      1.43 o 
   6   2   8       37.30       30.87      4.27 o 
  -6   3   8        0.05       -0.43      2.21 o 
  -5   3   8       91.64       92.12      3.70 o 
  -4   3   8      146.17      153.76      4.24 o 
  -3   3   8       47.13       53.62      2.55 o 
  -2   3   8      568.82      600.06      9.25 o 
  -1   3   8      117.25      123.36      2.62 o 
   0   3   8      908.01      972.86     12.57 o 
   1   3   8      359.62      340.34      3.92 o 
   2   3   8      187.13      201.04      4.32 o 
   3   3   8      156.75      153.05      4.42 o 
   4   3   8        4.86        8.48      1.68 o 
   5   3   8       45.07       44.10      2.83 o 
   6   3   8        6.07        5.35      2.79 o 
  -6   4   8        0.03       -0.13      1.82 o 
  -5   4   8        8.97        8.08      2.14 o 
  -4   4   8       22.05       23.43      2.23 o 
  -3   4   8      298.88      300.21      6.40 o 
  -2   4   8       21.65       23.22      1.19 o 
  -1   4   8      575.64      589.18      9.26 o 
   0   4   8      130.89      143.58      3.14 o 
   1   4   8      160.10      153.73      2.81 o 
   2   4   8       28.73       30.93      1.90 o 
   3   4   8       14.17       13.14      1.63 o 
   4   4   8       35.97       39.17      2.56 o 
   5   4   8       61.78       71.44      3.50 o 
  -5   5   8        4.80        4.09      1.62 o 
  -4   5   8      100.19       96.44      4.14 o 
  -3   5   8        0.19        0.46      1.35 o 
  -2   5   8      346.36      369.00      6.96 o 
  -1   5   8       23.67       25.57      1.91 o 
   0   5   8       91.12       79.64      2.68 o 
   1   5   8        8.12        7.90      1.76 o 
   2   5   8       14.47       13.86      1.58 o 
   3   5   8       38.04       33.51      2.25 o 
   4   5   8       27.66       31.21      2.55 o 
   5   5   8        3.22        3.85      1.74 o 
  -5   6   8        7.12        9.91      2.48 o 
  -4   6   8       47.87       48.23      3.03 o 
  -3   6   8        8.11       10.78      1.53 o 
  -2   6   8      149.97      148.64      4.77 o 
  -1   6   8       60.70       65.32      3.62 o 
   0   6   8       58.42       60.50      2.66 o 
   1   6   8      395.24      427.07      9.51 o 
   2   6   8       15.21       15.14      2.21 o 
   3   6   8       33.41       31.81      2.13 o 
   4   6   8       44.09       53.86      3.73 o 
   5   6   8        0.04        1.83      2.40 o 
  -5   7   8       32.33       38.34      4.41 o 
  -4   7   8       19.08       19.00      2.74 o 
  -3   7   8        4.94        6.94      2.07 o 
  -2   7   8      220.26      232.60      7.15 o 
  -1   7   8       30.44       36.45      2.60 o 
   0   7   8      263.47      282.29      8.49 o 
   1   7   8      101.60      105.11      4.69 o 
   2   7   8        0.58       -0.18      1.90 o 
   3   7   8       99.94      107.06      5.52 o 
   4   7   8        1.03        2.23      1.85 o 
  -4   8   8       45.61       55.21      5.55 o 
  -3   8   8        0.22        0.75      1.98 o 
  -2   8   8       83.25       81.39      4.47 o 
  -1   8   8      207.36      221.35      6.36 o 
   0   8   8       43.33       40.57      2.31 o 
   1   8   8       57.70       57.22      3.31 o 
   2   8   8       78.80       85.89      4.85 o 
   3   8   8       14.15       12.61      2.53 o 
   4   8   8        0.63        4.68      2.55 o 
  -3   9   8       26.95       21.37      2.73 o 
  -2   9   8        6.86        6.89      2.02 o 
  -1   9   8        2.32        2.62      1.53 o 
   0   9   8        9.51        8.44      2.78 o 
   1   9   8      105.09      110.25      4.59 o 
   2   9   8        3.65        2.34      2.05 o 
   3   9   8       36.70       42.28      4.53 o 
  -2  10   8        6.02        5.54      2.20 o 
  -1  10   8        8.92        9.95      2.51 o 
   0  10   8       59.40       52.61      3.69 o 
   1  10   8       61.69       67.30      4.42 o 
  -5   0   9        3.02        3.37      2.75 o 
  -3   0   9      517.40      514.02     10.61 o 
  -1   0   9        0.24        4.92      1.00 o 
   1   0   9        0.10        0.01      0.99 o 
   3   0   9       27.71       27.80      2.25 o 
   5   0   9      213.93      213.73     12.85 o 
  -6   1   9       24.35       22.74      2.81 o 
  -5   1   9        1.47        2.92      2.31 o 
  -4   1   9       42.48       37.75      2.27 o 
  -3   1   9        9.63        8.69      0.89 o 
  -2   1   9      887.30      920.36      8.75 o 
  -1   1   9      915.03     1034.02     12.00 o 
   0   1   9      295.33      275.58      4.28 o 
   2   1   9      305.79      336.22      4.99 o 
   3   1   9      257.13      240.23      3.98 o 
   4   1   9       53.15       59.32      3.28 o 
   5   1   9       93.24       78.39      3.88 o 
   6   1   9       90.78       90.19      7.13 o 
  -6   2   9       28.49       27.66      2.94 o 
  -5   2   9       98.92      107.79      4.55 o 
  -4   2   9        9.68       13.44      1.65 o 
  -3   2   9      247.36      264.34      5.23 o 
  -2   2   9       49.59       49.97      1.54 o 
  -1   2   9     2367.09     2516.51     34.42 o 
   0   2   9        0.03        1.21      0.65 o 
   1   2   9      350.75      380.89      7.02 o 
   2   2   9      126.68      116.41      3.46 o 
   3   2   9        4.30        7.00      1.17 o 
   4   2   9       91.26       88.37      4.19 o 
   5   2   9       16.19       18.66      2.98 o 
   6   2   9        1.57        0.24      1.49 o 
  -6   3   9        1.84        2.57      3.86 o 
  -5   3   9       18.31       15.67      3.39 o 
  -4   3   9        5.21        5.40      1.93 o 
  -3   3   9      208.44      210.00      6.06 o 
  -2   3   9        0.11       -0.50      0.98 o 
  -1   3   9       30.65       30.15      1.62 o 
   0   3   9      307.55      301.53      6.19 o 
   1   3   9       56.66       43.08      1.26 o 
   2   3   9       74.59       68.37      2.42 o 
   3   3   9      347.32      384.12      9.70 o 
   4   3   9        6.02        6.95      1.79 o 
   5   3   9        6.44        3.63      1.71 o 
   6   3   9        4.28        8.21      2.75 o 
  -6   4   9      152.90      166.57      7.40 o 
  -5   4   9        2.60        1.64      1.65 o 
  -4   4   9      118.21      118.74      4.73 o 
  -3   4   9      262.87      257.94      5.76 o 
  -2   4   9      293.51      305.67      4.53 o 
  -1   4   9      185.15      185.01      4.07 o 
   0   4   9      696.93      733.72     11.12 o 
   1   4   9       14.67       14.29      1.04 o 
   2   4   9      398.27      428.63      8.78 o 
   3   4   9        7.62        6.36      1.88 o 
   4   4   9      157.05      174.10      5.93 o 
   5   4   9        3.64        1.97      1.67 o 
  -5   5   9       33.83       30.44      2.29 o 
  -4   5   9        1.17        2.85      1.38 o 
  -3   5   9        6.55       10.57      1.61 o 
  -2   5   9      143.32      153.16      4.31 o 
  -1   5   9       19.43       19.71      2.33 o 
   0   5   9       29.24       33.01      1.82 o 
   1   5   9      172.22      185.89      5.87 o 
   2   5   9        0.61        2.14      1.78 o 
   3   5   9      136.77      140.95      5.09 o 
   4   5   9       22.27       23.18      2.14 o 
   5   5   9      131.28      144.29      7.70 o 
  -5   6   9       29.15       33.89      3.52 o 
  -4   6   9       65.76       66.92      4.88 o 
  -3   6   9       66.34       64.50      4.10 o 
  -2   6   9      183.77      187.44      6.54 o 
  -1   6   9      468.56      498.58      9.39 o 
   0   6   9      314.91      336.79      6.97 o 
   1   6   9        1.60       -0.73      1.87 o 
   2   6   9      290.49      305.82      9.29 o 
   3   6   9       32.83       32.66      2.79 o 
   4   6   9      105.69      107.49      5.04 o 
   5   6   9        0.05        1.98      2.48 o 
  -4   7   9       29.02       24.80      2.89 o 
  -3   7   9        9.29       10.31      2.12 o 
  -2   7   9       47.97       50.62      3.61 o 
  -1   7   9      191.65      202.20      6.66 o 
   0   7   9       66.81       68.30      3.08 o 
   1   7   9       33.71       33.53      2.77 o 
   2   7   9        4.39        6.43      1.98 o 
   3   7   9       35.30       33.20      3.43 o 
   4   7   9        5.02        7.35      2.16 o 
  -4   8   9       21.90       22.08      3.79 o 
  -3   8   9       88.60       95.45      4.97 o 
  -2   8   9        9.20        7.98      2.12 o 
  -1   8   9        1.45        1.24      1.22 o 
   0   8   9       31.27       29.96      3.32 o 
   1   8   9        5.22        8.05      2.37 o 
   2   8   9       20.58       20.26      3.60 o 
   3   8   9       32.13       30.39      3.00 o 
  -3   9   9        1.69        1.53      1.72 o 
  -2   9   9       13.91       12.03      2.04 o 
  -1   9   9       25.28       20.84      2.18 o 
   0   9   9      141.37      151.26      9.14 o 
   1   9   9        3.56        4.01      2.31 o 
   2   9   9        5.73        4.86      2.06 o 
  -1  10   9       55.44       53.70      5.82 o 
   0  10   9        0.39        1.68      2.03 o 
   1  10   9       39.47       38.11      3.47 o 
  -6   0  10       13.73       16.03      4.11 o 
  -4   0  10      186.79      192.25      7.71 o 
  -2   0  10      501.54      570.86      8.81 o 
   0   0  10     2055.56     2286.16     44.10 o 
   2   0  10      523.30      595.53     11.86 o 
   4   0  10      452.01      452.63     14.04 o 
   6   0  10       41.09       42.38      6.67 o 
  -6   1  10        4.20        2.70      2.00 o 
  -5   1  10      188.56      212.24      6.65 o 
  -4   1  10       71.31       67.84      2.64 o 
  -3   1  10       10.08       11.53      1.05 o 
  -2   1  10       96.12       93.92      2.49 o 
  -1   1  10        0.05        1.43      0.75 o 
   0   1  10      547.94      592.53      7.57 o 
   1   1  10     1361.86     1407.72     19.97 o 
   2   1  10        1.06        1.05      0.94 o 
   3   1  10      205.46      217.71      5.41 o 
   4   1  10       89.21       70.54      4.03 o 
   5   1  10       78.52       72.54      5.52 o 
   6   1  10        0.20        1.77      1.53 o 
  -6   2  10       55.32       61.37      4.59 o 
  -5   2  10       49.18       46.76      3.15 o 
  -4   2  10       23.36       21.01      1.83 o 
  -3   2  10      873.26      933.54     17.63 o 
  -2   2  10        8.67        6.98      1.06 o 
  -1   2  10      446.59      450.14      6.19 o 
   0   2  10       18.06       23.69      1.15 o 
   1   2  10       25.63       21.64      1.45 o 
   2   2  10      272.52      266.20      5.23 o 
   3   2  10        0.02        3.74      1.40 o 
   4   2  10       17.21       19.02      2.02 o 
   5   2  10       63.48       61.01      3.52 o 
   6   2  10        0.03        1.23      1.93 o 
  -6   3  10        0.29        1.93      2.25 o 
  -5   3  10       22.23       22.33      2.18 o 
  -4   3  10      140.41      144.21      5.55 o 
  -3   3  10       90.74       91.29      3.49 o 
  -2   3  10       16.76       13.52      1.90 o 
  -1   3  10      220.10      235.54      4.88 o 
   0   3  10      550.27      589.74      9.22 o 
   1   3  10      374.61      383.19      5.71 o 
   2   3  10       40.48       34.94      1.76 o 
   3   3  10      265.91      250.02      5.64 o 
   4   3  10       70.22       66.77      3.06 o 
   5   3  10        0.23        0.92      1.46 o 
  -6   4  10        3.46        4.79      2.55 o 
  -5   4  10       36.46       40.22      2.84 o 
  -4   4  10        7.29        8.32      1.74 o 
  -3   4  10        9.91        9.72      1.40 o 
  -2   4  10      213.32      222.41      5.46 o 
  -1   4  10        2.41        1.11      0.99 o 
   0   4  10        4.90        3.78      1.42 o 
   1   4  10       55.34       60.70      2.93 o 
   2   4  10       26.04       29.72      2.08 o 
   3   4  10      165.31      170.14      5.25 o 
   4   4  10        0.02        1.92      1.64 o 
   5   4  10       28.12       25.63      2.38 o 
  -5   5  10        0.08        0.54      1.81 o 
  -4   5  10      156.65      158.23      4.82 o 
  -3   5  10       18.63       18.15      2.66 o 
  -2   5  10     1067.53     1125.33     20.92 o 
  -1   5  10       76.28       74.58      3.03 o 
   0   5  10      281.44      287.13      6.53 o 
   1   5  10       36.70       40.52      2.80 o 
   2   5  10        3.39        3.49      1.91 o 
   3   5  10        4.84        5.78      2.14 o 
   4   5  10       77.54       82.52      4.57 o 
   5   5  10       21.92       33.18      4.22 o 
  -5   6  10       20.05       20.29      2.60 o 
  -4   6  10        0.65       -0.23      1.89 o 
  -3   6  10      146.05      144.59      6.08 o 
  -2   6  10       42.95       41.82      3.24 o 
  -1   6  10      483.70      524.53      9.19 o 
   0   6  10        1.60        2.42      1.66 o 
   1   6  10       56.01       52.79      3.28 o 
   2   6  10       19.54       20.82      2.47 o 
   3   6  10       49.32       50.70      3.52 o 
   4   6  10       29.60       33.88      3.79 o 
  -4   7  10       22.35       20.51      2.82 o 
  -3   7  10        0.25        1.76      1.84 o 
  -2   7  10       54.17       52.91      3.62 o 
  -1   7  10      139.73      154.27      4.94 o 
   0   7  10        0.53       -0.04      1.31 o 
   1   7  10      129.55      124.48      5.10 o 
   2   7  10       15.25       14.07      2.70 o 
   3   7  10       48.83       45.48      3.71 o 
   4   7  10       91.73       91.17      6.01 o 
  -4   8  10       11.66        9.13      2.24 o 
  -3   8  10       15.85       16.63      2.97 o 
  -2   8  10        2.13        0.69      2.04 o 
  -1   8  10        0.16        1.18      1.40 o 
   0   8  10      116.86      128.38      5.03 o 
   1   8  10        0.60       -0.03      1.92 o 
   2   8  10       66.41       67.06      5.04 o 
   3   8  10        0.28        1.97      2.00 o 
  -3   9  10        6.30        5.70      1.68 o 
  -2   9  10        9.65       10.44      2.07 o 
  -1   9  10       36.87       34.76      3.62 o 
   0   9  10       35.88       35.67      2.89 o 
   1   9  10       23.71       25.71      2.78 o 
   2   9  10        4.68        4.49      2.76 o 
   0  10  10       17.81       17.50      2.85 o 
  -5   0  11       20.51       15.80      3.12 o 
  -3   0  11        9.27        7.41      1.43 o 
  -1   0  11     1872.22     2053.00     52.78 o 
   1   0  11        4.75       11.34      1.52 o 
   3   0  11       48.14       47.63      3.29 o 
   5   0  11        6.66       16.73      8.41 o 
  -6   1  11       48.17       48.94      5.35 o 
  -5   1  11        7.16        8.43      2.06 o 
  -4   1  11      340.32      347.41      8.84 o 
  -3   1  11       22.93       21.53      1.34 o 
  -2   1  11      483.19      508.25      7.42 o 
  -1   1  11      137.56      141.93      2.88 o 
   0   1  11       19.89       23.23      1.47 o 
   1   1  11       41.49       33.28      2.41 o 
   2   1  11       33.82       31.66      1.98 o 
   3   1  11        4.29        5.78      1.23 o 
   4   1  11      239.18      238.62      7.01 o 
   5   1  11       61.51       48.12      3.90 o 
  -6   2  11        6.52        8.91      3.38 o 
  -5   2  11       80.96       78.21      5.36 o 
  -4   2  11      129.59      130.74      5.54 o 
  -3   2  11      894.68      923.16     17.12 o 
  -2   2  11      400.51      436.80      6.19 o 
  -1   2  11      136.51      136.52      3.04 o 
   0   2  11       47.17       40.53      1.54 o 
   1   2  11      259.17      239.13      7.41 o 
   2   2  11        1.06        2.01      1.41 o 
   3   2  11       42.52       42.74      2.47 o 
   4   2  11        1.95        4.16      1.49 o 
   5   2  11      221.54      214.50      7.33 o 
  -6   3  11        2.39        2.48      1.87 o 
  -5   3  11        9.84        9.13      2.92 o 
  -4   3  11       16.26       17.99      1.91 o 
  -3   3  11      221.46      228.24      5.75 o 
  -2   3  11        1.81        3.26      0.90 o 
  -1   3  11      757.00      823.97     12.45 o 
   0   3  11       58.85       61.51      2.42 o 
   1   3  11      252.47      240.81      4.18 o 
   2   3  11        2.58        1.67      1.45 o 
   3   3  11      369.77      354.43      6.99 o 
   4   3  11        7.50        6.16      1.75 o 
   5   3  11        4.44        4.28      1.70 o 
  -5   4  11        4.37        5.24      1.61 o 
  -4   4  11        7.18        6.32      1.57 o 
  -3   4  11        0.32        0.85      1.77 o 
  -2   4  11      815.44      855.73     15.31 o 
  -1   4  11       15.60       15.99      1.90 o 
   0   4  11      429.92      429.50      6.52 o 
   1   4  11        0.11        0.89      1.80 o 
   2   4  11     1147.39     1250.71     22.13 o 
   3   4  11      128.69      136.67      5.07 o 
   4   4  11      280.55      289.50      7.00 o 
   5   4  11       15.85       14.22      2.34 o 
  -5   5  11        4.07        3.23      1.98 o 
  -4   5  11       12.17       13.25      2.51 o 
  -3   5  11       31.67       31.13      2.99 o 
  -2   5  11        8.14        8.77      1.41 o 
  -1   5  11        8.30        8.66      1.35 o 
   0   5  11        8.47        8.69      1.31 o 
   1   5  11      177.00      196.72      5.70 o 
   2   5  11        3.05       -0.94      1.87 o 
   3   5  11       23.18       25.50      2.45 o 
   4   5  11       22.26       19.20      3.52 o 
   5   5  11        4.59        7.14      3.75 o 
  -5   6  11       19.98       17.11      2.48 o 
  -4   6  11       17.91       16.08      2.44 o 
  -3   6  11      111.38      107.27      5.01 o 
  -2   6  11       12.90       12.15      2.14 o 
  -1   6  11       13.58       13.58      1.60 o 
   0   6  11      134.21      131.63      4.83 o 
   1   6  11        1.01        2.68      2.04 o 
   2   6  11      106.89      106.23      4.85 o 
   3   6  11       94.06      100.74      5.57 o 
   4   6  11        0.37        2.50      2.07 o 
  -4   7  11        2.89        4.59      2.10 o 
  -3   7  11        0.03        0.16      1.98 o 
  -2   7  11       70.36       69.68      4.22 o 
  -1   7  11       98.42       96.40      3.83 o 
   0   7  11       21.82       25.29      2.96 o 
   1   7  11       71.54       71.93      3.93 o 
   2   7  11        2.19        5.85      2.03 o 
   3   7  11       28.13       27.35      3.11 o 
   4   7  11       12.31       14.28      2.62 o 
  -3   8  11       38.61       42.25      4.27 o 
  -2   8  11        7.98        9.22      1.80 o 
  -1   8  11       42.80       39.60      2.61 o 
   0   8  11       27.15       27.24      3.02 o 
   1   8  11        0.80        2.36      2.24 o 
   2   8  11        7.71        5.90      2.25 o 
   3   8  11       10.82        9.98      2.27 o 
  -2   9  11       79.16       84.30      6.74 o 
  -1   9  11        8.27        9.52      2.86 o 
   0   9  11       11.20       10.54      2.20 o 
   1   9  11        3.90        5.20      2.31 o 
   2   9  11        0.52        0.07      2.02 o 
  -6   0  12       34.65       37.40      5.18 o 
  -4   0  12      789.15      859.19     31.33 o 
  -2   0  12      600.44      623.78     10.71 o 
   0   0  12     2520.81     2695.76     41.71 o 
   2   0  12     1223.00     1249.91     28.51 o 
   4   0  12       12.26       13.09      2.83 o 
  -6   1  12        2.71        1.91      1.95 o 
  -5   1  12        2.92        0.99      1.78 o 
  -4   1  12      105.60      106.74      4.24 o 
  -3   1  12       64.41       64.76      2.33 o 
  -2   1  12        6.59        6.82      1.01 o 
  -1   1  12      111.36      110.17      3.31 o 
   0   1  12       27.68       25.55      2.91 o 
   1   1  12      409.87      416.93      8.02 o 
   2   1  12        6.87        3.95      1.07 o 
   3   1  12      276.36      282.75      5.87 o 
   4   1  12       46.07       45.39      2.94 o 
   5   1  12       29.37       26.83      2.96 o 
  -6   2  12       53.77       57.53      4.47 o 
  -5   2  12      251.53      261.14      7.83 o 
  -4   2  12      146.00      149.29      4.75 o 
  -3   2  12       14.07       13.05      2.20 o 
  -2   2  12       74.35       72.66      2.16 o 
  -1   2  12        2.93        3.20      0.77 o 
   0   2  12      271.70      303.39      5.02 o 
   2   2  12       29.24       28.70      2.10 o 
   3   2  12      592.97      611.11     16.40 o 
   4   2  12       53.54       47.82      3.18 o 
   5   2  12       78.77       72.56      4.22 o 
  -5   3  12       29.52       27.77      3.01 o 
  -4   3  12      139.85      135.40      4.43 o 
  -3   3  12      131.01      138.91      4.19 o 
  -1   3  12       52.49       48.15      2.84 o 
   0   3  12       51.45       52.82      2.45 o 
   1   3  12      144.66      146.41      3.91 o 
   2   3  12       10.49       11.30      1.66 o 
   3   3  12       34.61       40.33      2.79 o 
   4   3  12        7.56        8.77      2.16 o 
   5   3  12        1.61        1.56      1.90 o 
  -5   4  12       49.79       52.93      4.00 o 
  -4   4  12       29.71       29.55      2.43 o 
  -3   4  12      447.49      486.76     15.49 o 
  -2   4  12       10.46        7.25      2.06 o 
  -1   4  12      287.69      293.15      7.43 o 
   0   4  12        0.96        1.14      1.30 o 
   1   4  12       10.98       12.44      1.72 o 
   2   4  12       73.45       75.62      3.94 o 
   3   4  12       62.11       48.22      3.10 o 
   4   4  12        8.16       15.07      5.60 o 
   5   4  12       45.47       47.67      3.55 o 
  -5   5  12       12.41       15.48      3.23 o 
  -4   5  12      169.90      202.92      7.34 o 
  -3   5  12        3.76        2.57      1.34 o 
  -2   5  12        5.76        5.43      1.80 o 
  -1   5  12       38.76       40.79      2.46 o 
   0   5  12       33.26       32.26      1.90 o 
   1   5  12        8.73        5.07      2.16 o 
   2   5  12      144.37      144.49      6.09 o 
   3   5  12        1.93        3.17      2.15 o 
   4   5  12      201.17      201.65      6.85 o 
  -4   6  12        0.10        0.72      2.79 o 
  -3   6  12       61.63       68.56      5.30 o 
  -2   6  12        1.25        1.65      1.51 o 
  -1   6  12       10.81       12.11      1.93 o 
   0   6  12       41.62       41.97      2.56 o 
   1   6  12        0.04       -0.17      1.83 o 
   2   6  12        0.12        1.06      2.21 o 
   3   6  12      165.30      177.61      6.50 o 
   4   6  12       42.98       39.87      3.77 o 
  -4   7  12        2.18        2.57      1.70 o 
  -3   7  12       95.11       90.76      5.89 o 
  -2   7  12       73.89       72.25      4.77 o 
  -1   7  12       49.11       46.27      2.78 o 
   0   7  12       28.26       28.49      2.59 o 
   1   7  12      177.31      199.37      7.25 o 
   2   7  12        0.97        3.34      2.24 o 
   3   7  12       11.78       10.92      2.69 o 
  -3   8  12       58.99       50.52      4.87 o 
  -2   8  12       45.08       42.05      3.50 o 
  -1   8  12        1.12        2.53      2.48 o 
   0   8  12       77.28       86.01      4.36 o 
   1   8  12        0.54        1.41      1.97 o 
   2   8  12       85.60       90.16      5.76 o 
   3   8  12       13.78       27.94     13.84 o 
  -2   9  12        6.01        7.08      2.26 o 
  -1   9  12       29.33       31.65      4.09 o 
   0   9  12        2.62        1.20      1.86 o 
   1   9  12       27.27       26.69      3.08 o 
  -5   0  13      161.54      176.07     16.69 o 
  -3   0  13      889.71      980.00     18.75 o 
  -1   0  13       40.03       37.68      3.53 o 
   1   0  13     1715.15     1855.46     28.95 o 
   3   0  13       28.51       33.69      2.80 o 
   5   0  13       60.94       49.59      5.69 o 
  -6   1  13       69.83       76.19      6.05 o 
  -5   1  13       37.73       37.76      3.64 o 
  -4   1  13      280.91      272.94     18.31 o 
  -3   1  13      456.13      470.35      8.05 o 
  -2   1  13       63.38       60.79      2.91 o 
  -1   1  13       29.70       24.79      2.36 o 
   0   1  13        1.24        1.46      0.81 o 
   1   1  13      329.01      346.22      5.67 o 
   2   1  13      567.85       -1.69      1.69 o 
   3   1  13        7.30        7.87      1.45 o 
   4   1  13      127.11      138.71      6.18 o 
   5   1  13        1.33        2.19      1.36 o 
  -5   2  13        0.09        1.34      1.95 o 
  -4   2  13       46.53       39.81      2.32 o 
  -3   2  13        0.43        0.59      1.13 o 
  -2   2  13      202.81      213.16      4.74 o 
  -1   2  13        2.17        2.87      0.79 o 
   0   2  13       37.59       35.49      2.13 o 
   1   2  13      420.82      422.05      8.72 o 
   2   2  13      578.45      616.12     11.95 o 
   3   2  13      213.31      231.69      7.33 o 
   4   2  13       50.82       43.71      2.82 o 
   5   2  13       42.29       48.97      4.27 o 
  -5   3  13        1.61        2.55      1.76 o 
  -4   3  13       28.90       27.71      2.37 o 
  -3   3  13       28.09       28.17      2.24 o 
  -2   3  13      307.39      325.42      7.90 o 
  -1   3  13      333.38      341.16      8.58 o 
   0   3  13       12.38       10.82      1.43 o 
   1   3  13      329.95      352.83      6.93 o 
   2   3  13        0.77        0.73      1.14 o 
   3   3  13       22.21       23.85      1.90 o 
   4   3  13       62.55       58.96      3.30 o 
   5   3  13        3.12        3.16      3.21 o 
  -5   4  13       51.82       52.75      5.17 o 
  -4   4  13       22.24       20.67      2.62 o 
  -3   4  13       13.55       14.56      2.35 o 
  -2   4  13       59.71       58.93     15.55 o 
  -1   4  13       16.93       18.46      1.76 o 
   0   4  13      372.28      394.98      7.71 o 
   1   4  13       17.33       17.84      2.11 o 
   2   4  13        9.90        9.20      2.30 o 
   3   4  13        0.65        0.86      1.96 o 
   4   4  13       27.35       28.03      3.58 o 
   5   4  13       10.83       11.66      2.77 o 
  -5   5  13       41.11       43.15      4.19 o 
  -4   5  13        6.91        6.49      2.33 o 
  -3   5  13       24.09       23.07      2.57 o 
  -2   5  13        2.40        1.92      1.71 o 
  -1   5  13      251.57      267.26      7.73 o 
   0   5  13       27.22       25.62      2.03 o 
   1   5  13      183.54      179.57      7.26 o 
   2   5  13       50.08       44.35      3.04 o 
   3   5  13      220.15      232.58      9.45 o 
   4   5  13        0.03       -0.18      1.90 o 
  -4   6  13       38.16       33.90      4.01 o 
  -3   6  13        0.02        0.15      1.65 o 
  -2   6  13       52.03       45.91      3.34 o 
  -1   6  13        8.94        7.67      1.47 o 
   0   6  13      140.84      145.14      6.39 o 
   1   6  13       67.29       72.37      3.92 o 
   2   6  13       98.69       99.81      4.59 o 
   3   6  13       73.54       73.44      4.04 o 
   4   6  13       28.99       24.17      2.79 o 
  -4   7  13       70.24       70.57      6.54 o 
  -3   7  13        5.15        4.55      1.76 o 
  -2   7  13       13.46       10.90      2.87 o 
  -1   7  13       60.41       56.12      3.39 o 
   0   7  13       13.48       11.21      2.11 o 
   1   7  13       63.00       62.81      4.14 o 
   2   7  13        4.80        3.59      2.02 o 
   3   7  13        3.25        3.48      2.10 o 
  -3   8  13       27.32       21.66      3.32 o 
  -2   8  13        3.76        2.72      1.82 o 
  -1   8  13       11.80       13.73      2.60 o 
   0   8  13        9.96       11.50      2.57 o 
   1   8  13        4.76        6.04      2.21 o 
   2   8  13        0.99        3.15      2.18 o 
  -1   9  13        8.66        8.25      2.89 o 
   0   9  13        5.58        4.67      2.45 o 
   1   9  13        1.49        4.94      2.58 o 
  -4   0  14        5.52        6.81      2.66 o 
  -2   0  14      306.83      318.03     10.47 o 
   0   0  14      202.37      217.48      5.39 o 
   2   0  14      224.68      240.08      6.72 o 
   4   0  14        0.34        2.12      2.44 o 
  -5   1  14        3.31        3.71      1.90 o 
  -4   1  14      213.89      212.63      6.69 o 
  -3   1  14       89.08       92.86      3.25 o 
  -2   1  14       14.22       15.04      1.58 o 
  -1   1  14      188.31      205.54      4.57 o 
   0   1  14        2.62        2.41      0.92 o 
   1   1  14       51.32       44.96      2.35 o 
   2   1  14      107.37       19.44     52.26 o 
   3   1  14       99.88       99.17      4.13 o 
   4   1  14       39.31       38.11      3.53 o 
   5   1  14       10.78       14.01      3.26 o 
  -5   2  14        0.65        3.20      2.05 o 
  -4   2  14       36.87       38.45      2.45 o 
  -3   2  14       13.86       13.53      1.66 o 
  -2   2  14      152.47      146.91      3.53 o 
  -1   2  14       74.28       64.84      2.84 o 
   0   2  14     1011.79     1094.18     19.75 o 
   1   2  14      535.86      557.61      9.99 o 
   2   2  14      612.65      660.23     13.65 o 
   3   2  14        1.58        3.05      1.36 o 
   4   2  14        0.39        0.69      1.32 o 
   5   2  14      100.42      105.30      7.43 o 
  -5   3  14      123.42      124.47      8.54 o 
  -4   3  14        3.33        3.91      1.57 o 
  -3   3  14       26.03       26.53      2.82 o 
  -2   3  14       49.36       43.46      2.46 o 
  -1   3  14      198.05      199.69      5.52 o 
   0   3  14       21.83       26.25      1.98 o 
   1   3  14       74.92       72.81      3.85 o 
   2   3  14      124.19      134.52      5.98 o 
   3   3  14       13.73       11.62      1.91 o 
   4   3  14      121.76      130.59      7.20 o 
   5   3  14        0.04       -0.32      2.94 o 
  -5   4  14      111.14      115.50      6.91 o 
  -4   4  14       35.69       34.79      3.19 o 
  -3   4  14      134.48      147.21      7.13 o 
  -2   4  14        0.97        1.20      1.07 o 
  -1   4  14      142.93      146.22      4.01 o 
   0   4  14        4.22        4.99      1.14 o 
   1   4  14        9.37       14.60      2.36 o 
   2   4  14       71.11       72.75      4.37 o 
   3   4  14      345.98      370.72     11.77 o 
   4   4  14        0.00        2.88      1.95 o 
  -4   5  14       11.41        9.36      1.69 o 
  -3   5  14        3.79        4.46      1.80 o 
  -2   5  14       11.99        9.76      1.87 o 
  -1   5  14       55.88       50.83      3.40 o 
   0   5  14      122.96      119.67      4.41 o 
   1   5  14       22.35       21.31      2.44 o 
   2   5  14       67.06       70.75      3.70 o 
   3   5  14        3.72        3.39      2.10 o 
   4   5  14       25.59       30.48      2.92 o 
  -4   6  14        3.81        6.23      2.18 o 
  -3   6  14      106.01      107.95      6.31 o 
  -2   6  14       30.04       26.21      2.86 o 
  -1   6  14        0.83        1.01      1.33 o 
   0   6  14       20.57       20.45      2.73 o 
   1   6  14        0.92        0.95      1.86 o 
   2   6  14       61.08       61.74      3.89 o 
   3   6  14       33.19       38.12      3.27 o 
  -3   7  14       14.10       16.19      2.35 o 
  -2   7  14        0.11        0.40      1.83 o 
  -1   7  14       73.73       70.77      5.05 o 
   0   7  14        2.63        0.88      1.86 o 
   1   7  14        3.15        3.08      2.23 o 
   2   7  14       41.99       38.31      3.12 o 
   3   7  14        2.51       -0.09      2.11 o 
  -2   8  14       40.17       41.63      4.59 o 
  -1   8  14        2.97        3.46      2.50 o 
   0   8  14       24.18       22.38      2.78 o 
   1   8  14       21.21       24.03      2.99 o 
   2   8  14        3.62        7.57      2.42 o 
  -5   0  15      145.15      161.13     23.64 o 
  -3   0  15       17.73       19.29      2.68 o 
  -1   0  15        6.37        7.76      1.69 o 
   1   0  15     1011.04     1133.12     31.04 o 
   3   0  15      182.40      189.59     11.98 o 
   5   0  15      104.07      114.03     12.01 o 
  -5   1  15        0.54        0.63      1.70 o 
  -4   1  15       30.70       28.16      2.69 o 
  -3   1  15        7.37        7.05      1.19 o 
  -2   1  15        2.16        1.76      0.73 o 
  -1   1  15      156.18      146.98      4.25 o 
   0   1  15      136.86      143.19      3.49 o 
   1   1  15       85.44       86.05      3.18 o 
   2   1  15      211.35      217.52      6.33 o 
   3   1  15        7.45        9.02      1.36 o 
   4   1  15      106.45      116.65      6.09 o 
   5   1  15        0.31        2.16      1.39 o 
  -5   2  15       91.37      100.23      7.20 o 
  -4   2  15       97.78       94.22      4.24 o 
  -3   2  15       10.39       11.94      1.57 o 
  -2   2  15       63.46       56.36      3.49 o 
  -1   2  15        5.19        5.16      1.32 o 
   0   2  15      674.34      705.96     12.24 o 
   1   2  15        1.85        2.63      1.23 o 
   2   2  15       21.64       17.30      2.37 o 
   3   2  15       56.46       53.13      2.71 o 
   4   2  15        3.64        5.69      1.77 o 
  -5   3  15       12.95       10.68      2.80 o 
  -4   3  15       81.66       79.79      5.34 o 
  -3   3  15      143.50      136.60      5.61 o 
  -2   3  15       67.98       63.74      3.64 o 
  -1   3  15       74.57       82.32      4.97 o 
   0   3  15      214.76      213.48      5.06 o 
   1   3  15      213.71      228.30      7.35 o 
   2   3  15       68.98       71.81      4.54 o 
   3   3  15        0.07        1.56      1.82 o 
   4   3  15       35.05       30.79      3.08 o 
  -5   4  15       12.24       10.53      2.92 o 
  -4   4  15       48.83       50.19      3.93 o 
  -3   4  15        9.87        9.48      2.13 o 
  -2   4  15       63.58       66.50      4.49 o 
  -1   4  15      179.73      189.05      6.33 o 
   0   4  15        0.30        1.65      1.08 o 
   1   4  15       58.55       56.91      3.89 o 
   2   4  15        2.90        5.10      1.87 o 
   3   4  15        0.86        0.07      2.04 o 
   4   4  15       41.00       56.10      4.61 o 
  -4   5  15       10.93       10.94      2.36 o 
  -3   5  15       37.51       39.71      3.73 o 
  -2   5  15       22.74       21.26      3.12 o 
  -1   5  15      122.04      132.07      5.67 o 
   0   5  15       20.06       14.87      2.43 o 
   1   5  15      222.12      234.60      6.98 o 
   2   5  15       10.09        9.09      2.10 o 
   3   5  15        0.78        1.65      1.91 o 
   4   5  15        1.40        3.43      2.12 o 
  -4   6  15       16.85       15.39      2.43 o 
  -3   6  15        8.71        6.84      1.59 o 
  -2   6  15      224.79      242.14      7.94 o 
  -1   6  15       54.32       52.89      3.73 o 
   0   6  15      105.82      103.04      4.35 o 
   1   6  15       22.72       19.57      2.76 o 
   2   6  15        1.50        3.41      2.06 o 
   3   6  15        4.51        8.96      2.18 o 
  -3   7  15        0.60        1.63      1.32 o 
  -2   7  15        0.26        0.66      1.82 o 
  -1   7  15       68.70       67.88      4.72 o 
   0   7  15       12.34       10.06      2.19 o 
   1   7  15       15.31       11.02      2.29 o 
   2   7  15       70.75       80.81      5.49 o 
  -2   8  15       11.39       11.03      3.06 o 
  -1   8  15        2.61        2.52      2.38 o 
   0   8  15       20.86       25.39      2.81 o 
   1   8  15       73.22       71.55      5.05 o 
  -4   0  16        5.02        4.87      2.34 o 
  -2   0  16      170.22      176.35      6.89 o 
   0   0  16       19.52       22.85      2.36 o 
   2   0  16      123.19      127.08      6.52 o 
   4   0  16      113.13      107.61      8.33 o 
  -5   1  16       32.67       26.24      2.87 o 
  -4   1  16        0.02        1.85      1.67 o 
  -3   1  16      146.38      147.84      4.83 o 
  -2   1  16      131.10      123.18      4.06 o 
  -1   1  16      467.65      469.36      7.48 o 
   0   1  16       18.67       19.22      1.57 o 
   1   1  16      123.24      137.52      4.23 o 
   2   1  16      126.63      126.88      5.25 o 
   3   1  16       13.63       11.64      1.47 o 
   4   1  16        1.93        1.74      1.32 o 
  -5   2  16        1.11        0.82      2.25 o 
  -4   2  16       19.33       20.44      3.89 o 
  -3   2  16       12.02       10.83      1.50 o 
  -2   2  16      110.57      113.55      5.08 o 
  -1   2  16       66.78       62.43      3.70 o 
   0   2  16        7.29        7.62      1.79 o 
   1   2  16       13.57       13.93      1.79 o 
   2   2  16       10.69        8.04      1.40 o 
   3   2  16       93.77       94.74      5.40 o 
   4   2  16        3.70        4.91      1.88 o 
  -5   3  16        5.93        5.09      2.65 o 
  -4   3  16       49.09       48.67      3.70 o 
  -3   3  16       98.00      105.29      5.29 o 
  -2   3  16        6.45        8.63      1.57 o 
  -1   3  16        0.02        1.59      0.75 o 
   0   3  16       46.74       34.81      2.42 o 
   1   3  16       19.26       16.01      2.57 o 
   2   3  16       80.35       84.16      4.43 o 
   3   3  16        0.65        2.52      1.56 o 
   4   3  16       83.49       81.50      7.27 o 
  -4   4  16        7.38        5.32      1.64 o 
  -3   4  16       13.02       12.88      2.00 o 
  -2   4  16        0.01        1.11      1.58 o 
  -1   4  16      144.18      151.35      5.89 o 
   0   4  16      323.62      336.42      8.05 o 
   1   4  16      179.64      200.60      7.27 o 
   2   4  16        2.14        1.04      1.73 o 
   3   4  16      137.02      151.80      7.20 o 
   4   4  16       44.16       51.77      5.65 o 
  -4   5  16       14.37       12.16      2.47 o 
  -3   5  16        0.83        2.26      1.44 o 
  -2   5  16       31.29       34.77      3.69 o 
  -1   5  16       29.42       26.21      2.60 o 
   0   5  16      162.12      172.16      6.74 o 
   1   5  16        9.23        4.42      1.91 o 
   2   5  16      107.17      124.29      5.14 o 
   3   5  16        3.61        3.93      2.01 o 
  -3   6  16        7.09        3.43      1.42 o 
  -2   6  16      141.33      147.54      6.39 o 
  -1   6  16       74.62       72.65      4.81 o 
   0   6  16       53.47       55.47      3.46 o 
   1   6  16       50.98       58.56      3.51 o 
   2   6  16        0.22        1.51      2.00 o 
   3   6  16       14.31       14.48      2.91 o 
  -2   7  16        2.73        2.48      1.87 o 
  -1   7  16       36.33       30.74      4.17 o 
   0   7  16       15.76       13.73      2.24 o 
   1   7  16        1.87        2.53      2.09 o 
   2   7  16       41.76       41.50      3.46 o 
  -1   8  16        0.93        6.63      3.93 o 
   0   8  16       18.70       23.65      3.31 o 
  -5   0  17       54.58       53.88      5.30 o 
  -3   0  17        3.89        3.61      1.61 o 
  -1   0  17       22.40       24.07      2.73 o 
   1   0  17      450.19      491.85     17.37 o 
   3   0  17      185.51      193.22     11.27 o 
  -5   1  17        8.80        9.55      2.87 o 
  -4   1  17        2.52        1.66      1.78 o 
  -3   1  17        3.56        1.98      1.29 o 
  -2   1  17       45.08       42.75      2.73 o 
  -1   1  17       39.08       30.61      2.81 o 
   0   1  17       56.77       64.29      3.17 o 
   1   1  17       22.37       20.84      2.93 o 
   2   1  17      107.64      111.92      4.05 o 
   3   1  17       68.37       83.36      6.27 o 
   4   1  17       17.34       14.90      2.50 o 
  -4   2  17       48.54       46.82      3.70 o 
  -3   2  17       10.14        9.60      2.19 o 
  -2   2  17       65.73       67.82      3.53 o 
  -1   2  17       33.29       32.41      3.02 o 
   0   2  17       89.27       91.48      4.66 o 
   1   2  17      221.09      239.13      7.28 o 
   2   2  17        8.12        9.63      1.80 o 
   3   2  17       23.93       26.34      2.68 o 
   4   2  17        9.62       13.40      3.22 o 
  -4   3  17        9.36       12.06      2.23 o 
  -3   3  17       69.34       63.72      5.17 o 
  -2   3  17        3.38        3.48      1.38 o 
  -1   3  17       53.29       45.06      2.96 o 
   0   3  17      125.61      120.42      4.50 o 
   1   3  17       17.56       17.82      2.31 o 
   2   3  17        3.08        2.43      2.11 o 
   3   3  17        1.27        1.82      1.40 o 
   4   3  17       42.18       38.49      4.36 o 
  -4   4  17       37.57       35.01      4.68 o 
  -3   4  17        8.50       10.44      2.25 o 
  -2   4  17       97.68      100.27      6.44 o 
  -1   4  17        0.94       -0.47      1.39 o 
   0   4  17      170.30      177.91      6.26 o 
   1   4  17        3.85        3.15      1.10 o 
   2   4  17       11.42       15.72      2.82 o 
   3   4  17       12.41        6.55      1.90 o 
  -3   5  17       37.28       31.95      3.30 o 
  -2   5  17        8.92       11.78      2.92 o 
  -1   5  17      185.70      196.42      7.13 o 
   0   5  17      101.89       93.34      5.65 o 
   1   5  17       13.46       15.04      3.17 o 
   2   5  17        0.67        1.15      1.80 o 
   3   5  17        0.71        1.08      1.99 o 
  -3   6  17        0.05        2.84      1.85 o 
  -2   6  17       58.88       63.33      5.20 o 
  -1   6  17       26.36       22.79      3.14 o 
   0   6  17        0.16       -1.76      1.85 o 
   1   6  17       10.36        9.44      2.18 o 
   2   6  17        0.18        3.07      2.00 o 
  -2   7  17        8.84        8.13      3.99 o 
  -1   7  17        0.24        0.10      2.56 o 
   0   7  17       12.05       16.37      3.73 o 
   1   7  17       17.84       14.74      2.91 o 
  -4   0  18      103.08      110.99      6.23 o 
  -2   0  18       27.38       28.29      3.00 o 
   0   0  18        0.11        2.56      1.76 o 
   2   0  18       10.53       11.68      3.80 o 
   4   0  18       21.60        8.41      4.20 o 
  -4   1  18        6.44        4.12      2.17 o 
  -3   1  18      198.25      212.08      8.46 o 
  -2   1  18       75.75       67.24      3.65 o 
  -1   1  18       88.72       97.33      3.42 o 
   0   1  18        2.07        0.53      0.95 o 
   1   1  18       35.69       29.12      2.22 o 
   2   1  18       51.19       49.08      2.93 o 
   3   1  18       20.78       21.47      2.64 o 
   4   1  18       49.97       67.60      6.18 o 
  -4   2  18       60.47       60.37      6.21 o 
  -3   2  18       18.99       18.70      2.74 o 
  -2   2  18       67.39       63.34      3.48 o 
  -1   2  18       35.73       41.41      2.58 o 
   0   2  18        2.10        1.31      1.70 o 
   1   2  18       33.04       33.75      2.95 o 
   2   2  18       23.04       25.69      2.86 o 
   3   2  18        2.75        2.22      1.95 o 
  -4   3  18       34.74       34.58      4.35 o 
  -3   3  18        0.43        2.13      1.57 o 
  -2   3  18        5.37        4.34      1.56 o 
  -1   3  18       51.01       45.76      3.03 o 
   0   3  18       87.14       90.93      3.71 o 
   1   3  18        0.74       -0.12      1.25 o 
   2   3  18       84.45       80.85      4.56 o 
   3   3  18       33.79       31.06      3.13 o 
  -4   4  18        0.09        0.51      2.19 o 
  -3   4  18       37.63       42.39      3.59 o 
  -2   4  18        2.42        0.72      1.91 o 
  -1   4  18       99.28      104.22      5.76 o 
   0   4  18        0.02       -1.36      2.16 o 
   1   4  18      105.84      109.43      6.01 o 
   2   4  18        2.78        1.29      1.88 o 
   3   4  18       45.96       44.45      3.86 o 
  -3   5  18        4.01        4.26      1.36 o 
  -2   5  18       10.49        9.19      2.21 o 
  -1   5  18        3.89        1.86      1.49 o 
   0   5  18       33.86       35.45      3.40 o 
   1   5  18        0.87        1.82      1.44 o 
   2   5  18      115.19      127.80      8.39 o 
  -2   6  18       11.06       10.97      2.71 o 
  -1   6  18       28.43       23.20      3.45 o 
   0   6  18       12.51        6.70      1.91 o 
   1   6  18       31.64       37.26      3.82 o 
   2   6  18        8.74       13.05      2.29 o 
  -1   7  18       12.09       11.18      5.30 o 
   0   7  18       43.93       34.06      3.74 o 
  -3   0  19        0.88        2.86      1.30 o 
  -1   0  19      134.98      141.98     11.11 o 
   1   0  19       70.03       68.92      4.60 o 
   3   0  19       81.45       85.48     27.04 o 
  -4   1  19        7.37        6.13      2.49 o 
  -3   1  19        5.08        1.62      1.50 o 
  -2   1  19       37.77       39.98      2.99 o 
  -1   1  19        9.50        7.01      1.69 o 
   0   1  19      255.77      275.44      6.63 o 
   1   1  19       45.02       41.39      2.91 o 
   2   1  19        5.46        5.48      2.01 o 
   3   1  19       12.77       12.99      2.68 o 
  -4   2  19        0.06        2.09      2.20 o 
  -3   2  19        6.65        4.85      1.27 o 
  -2   2  19       42.84       41.81      3.07 o 
  -1   2  19       20.91       21.21      2.19 o 
   0   2  19        2.92        3.08      1.15 o 
   1   2  19       58.85       62.72      5.18 o 
   2   2  19        4.71        6.67      1.77 o 
   3   2  19       35.43       34.54      4.27 o 
  -3   3  19        0.90        0.38      1.45 o 
  -2   3  19       42.51       38.05      3.63 o 
  -1   3  19       13.79       14.92      2.21 o 
   0   3  19       12.63       10.73      2.06 o 
   1   3  19       68.36       68.54      4.09 o 
   2   3  19       94.51      100.66      4.92 o 
   3   3  19       64.54       79.84      6.53 o 
  -3   4  19       37.07       37.50      3.94 o 
  -2   4  19       98.13      105.81      5.92 o 
  -1   4  19        0.01        0.76      1.35 o 
   0   4  19        8.75        6.72      1.84 o 
   1   4  19       12.46       12.44      2.32 o 
   2   4  19        0.40        1.33      1.73 o 
  -2   5  19        0.16        2.08      1.49 o 
  -1   5  19        6.10        4.83      2.04 o 
   0   5  19        0.73        0.21      1.66 o 
   1   5  19        2.50        3.63      1.75 o 
   2   5  19        0.00        0.38      1.96 o 
  -1   6  19       61.60       71.40      6.78 o 
   0   6  19        0.90        2.00      1.38 o 
   1   6  19        4.38        2.50      2.05 o 
  -4   0  20      152.59      176.39     17.03 o 
  -2   0  20       27.08       25.22      3.66 o 
   0   0  20        2.60        2.36      1.49 o 
   2   0  20       95.07      104.76     25.37 o 
  -3   1  20       22.01       21.49      3.81 o 
  -2   1  20        2.35        2.96      1.32 o 
  -1   1  20        5.24        4.65      1.59 o 
   0   1  20       11.12       10.24      1.86 o 
   1   1  20        0.28        0.30      1.47 o 
   2   1  20        3.07        6.79      2.25 o 
   3   1  20       55.35       54.91      7.58 o 
  -3   2  20       75.34       91.09     13.36 o 
  -2   2  20        2.44        3.71      1.55 o 
  -1   2  20       31.89       31.02      2.72 o 
   0   2  20        1.29        9.62      4.76 o 
   1   2  20      101.14      108.72      4.58 o 
   2   2  20       83.10       80.90      5.71 o 
   3   2  20        0.07        0.88      1.98 o 
  -3   3  20        7.35        5.02      1.59 o 
  -2   3  20       48.76       42.80      3.64 o 
  -1   3  20        0.44        1.73      1.41 o 
   0   3  20       38.68       36.12      3.90 o 
   1   3  20        2.17        2.18      1.41 o 
   2   3  20      107.61      121.73      6.75 o 
  -2   4  20       84.31       93.58      7.51 o 
  -1   4  20       29.57       28.73      5.02 o 
   0   4  20        0.45        1.27      1.41 o 
   1   4  20       39.49       31.27      3.34 o 
   2   4  20       12.57       16.31      2.69 o 
  -2   5  20       24.61       22.03      3.55 o 
  -1   5  20        4.59        2.70      2.22 o 
   0   5  20       23.20       17.94      2.50 o 
   1   5  20        1.98        1.90      1.73 o 
  -3   0  21        0.58        5.23      4.06 o 
  -1   0  21       49.07       48.17      6.04 o 
   1   0  21        0.73        2.20      4.17 o 
  -3   1  21        1.46        2.31      2.80 o 
  -2   1  21       67.32       69.44      4.76 o 
  -1   1  21        9.07        6.98      1.53 o 
   0   1  21       48.86       52.84      4.50 o 
   1   1  21       10.47       10.25      2.60 o 
   2   1  21       22.46       14.94      4.02 o 
  -3   2  21       78.45       80.83      8.96 o 
  -2   2  21       13.66       13.96      2.60 o 
  -1   2  21       72.16       79.53      4.55 o 
   0   2  21        3.07        4.29      1.62 o 
   1   2  21       59.23       64.86      5.89 o 
   2   2  21        0.30        3.13      1.92 o 
  -2   3  21        7.42        5.19      1.67 o 
  -1   3  21        2.66        1.91      1.70 o 
   0   3  21       62.98       66.85      6.78 o 
   1   3  21        4.65        4.84      1.57 o 
   2   3  21       10.46        8.93      2.49 o 
  -2   4  21        0.11        1.09      1.70 o 
  -1   4  21        0.05        1.82      1.92 o 
   0   4  21       24.19       22.12      3.01 o 
   1   4  21        1.30        0.29      1.57 o 
  -2   0  22        3.20        4.48      3.72 o 
   0   0  22      116.92      154.43     27.86 o 
  -2   1  22        5.88        4.08      1.85 o 
  -1   1  22        0.48       -0.60      1.13 o 
   0   1  22       36.99       36.12      5.57 o 
   1   1  22       75.67       84.34     14.31 o 
  -2   2  22        9.53        7.02      1.94 o 
  -1   2  22       29.02       31.61      2.93 o 
   0   2  22        7.18        6.55      2.41 o 
   1   2  22        0.05        2.39      1.80 o 
  -1   3  22        2.56        3.34      1.79 o 
   0   3  22       36.43       27.13      3.94 o 
  -1   0  23       94.14      108.04     24.30 o 
  -1   1  23        1.44        0.92      2.20 o 
   0   1  23        0.77        1.08      2.72 o 
                                                 
